# Supplementary material for: Light-Induced Changes in Secondary Metabolite Production of Trichoderma atroviride
Source: J Fungi (Basel). 2023 Jul 26;9(8):785. doi: 10.3390/jof9080785 (PMC10456024; doi:10.3390/jof9080785)
Supplement: Supplementary file 1 [file jof-09-00785-s001.zip]

Archive with 3 entries (3 files):
- Suppl_Table1_MetExtract_IIParameters.xlsx
- Suppl_table2_HILIC_data.xlsx
- Suppl_Table3_Metabolites_for_each_figure.xlsx
