# Supplementary material for: Light-Induced Changes in Secondary Metabolite Production of Trichoderma atroviride
Source: J Fungi (Basel). 2023 Jul 26;9(8):785. doi: 10.3390/jof9080785 (PMC10456024; doi:10.3390/jof9080785)
Supplement: Supplementary file 1 [file jof-09-00785-s001.zip › Suppl_Table1_MetExtract_IIParameters.xlsx]

## Sheet: Sheet1
Supplementary Table 1. Parameter settings for data processing using MetExtract II
		Parameter	Three Light conditons	Metabolite location experiment
		Module	AllExtract	AllExtract
Single file processing	Labeling	Isotopic enrichment % (N / L)	98.9 / 97.7
	MZ picking	Min - max Cn atoms	3-60
		Scan range start - stop (minutes)	3 - 36
		Intensity threshold (≥)	50000
		Intensity cutoff (≤)	0
		Number of charges	2
		Consider isotopolog abundance	No
		Mass deviation (± ppm)	3
		Isotopologs verified (N / L)	2 / 2
		Max. isotopolog ratio error % (N / L)	15/15
	Chromatographic separation	Clustering (ppm)	8
		Min. number of spectra	3
		EIC width (± ppm)	5
		Chromatographic separation Minimum scale (scans)	3
		Chromatographic separation Maximum scale (scans)	19
		Peak matching (Center error)	10
		Min. peak correlation	0.85
	Post processing	Hetero isotopologue annotation Intensity deviation %	15
		Found in scans (≥)	3
		Pearson correlation (≥) %	85
		Number of connected features pairs (≥) %	40
		Simplify in-source fragments	Yes
Multiple files annotation		Braket results	Yes
		Maximum mz width ± (ppm)	10
		Time window ± (min)	0.1
		Align chromatograms	No
		Convolute results	Yes
		Maximum time window ± (min)	0.05
		Minimum connections (≥) %	40
		Minimum number of detections in files (≥)	1
		Use SIL ratio	No
		Integrate missing feature pairs	Yes
		Maximum time difference (min)	0.1
		Intensity cutoff (≤)	0
		Export peak areas	Yes
		Export peak apex intensity	No
Generate MSMS target lists		Minimum required abundance (≥)	-	100000
		Retention time window for MSMS targets ± (min)	-	0.25
		Maximum number of parallel MSMS targets (≤)	-	5
		Number of MSMS replicates per sample	-	2
