# Supplementary material for: Light-Induced Changes in Secondary Metabolite Production of Trichoderma atroviride
Source: J Fungi (Basel). 2023 Jul 26;9(8):785. doi: 10.3390/jof9080785 (PMC10456024; doi:10.3390/jof9080785)
Supplement: Supplementary file 1 [file jof-09-00785-s001.zip › Suppl_table2_HILIC_data.xlsx]

## Sheet: Amount and weighting factors
sample name
samples cultivated under reduced light (RL)	detected glucose amount [ppm]		weighting factors used in calculations
RL1	64		0.780488
RL2	57		0.695122
RL3	59		0.719512
RL4	59		0.719512
RL5	59		0.719512
samples cultivated under the 12/12h light/dark cycle (LD)
LD1	x *		0.939024
LD2	x *		0.94
LD3	82		1
LD4	78		0.95122
LD5	72		0.878049
samples cultivated in complete darkness (DD)
DD1	55		0.670732
DD2	60		0.731707
DD3	59		0.719512
DD4	73		0.890244
DD5	64		0.780488
* samples LD1 and LD2 didn't give conclusive results and will be substituted with the mean amount of the other LD samples.
Amount of glucose in each sample was calculated as follows:
Glucose standards were measured and quantified via peak areas of the mass of 179.0561 Da. The [M-H] – Ion.
The media contained 1% glucose
Each sample was weighed before extraction and extracted with 5x its weight in solvent.
The samples were then diluted 1:20.
Weighting factors were calcualted as follows:
The sample with the highest amount of remaining glucose (sample LD3) was set to 1.
The other samples were then calculated as a percentage of LD3.
Example for RL1: RL1/LD3 = 64/82 = 0.78
The respective weighting factors weights are then used for the normalization.

## Sheet: Sample pictures
	Samples cultivated with reduced light and under the 12/12h light/darkness cycle, were photographed before sampling and the part highlighted in red was taken for analysis.
