# Supplementary material for: Light-Induced Changes in Secondary Metabolite Production of Trichoderma atroviride
Source: J Fungi (Basel). 2023 Jul 26;9(8):785. doi: 10.3390/jof9080785 (PMC10456024; doi:10.3390/jof9080785)
Supplement: Supplementary file 1 [file jof-09-00785-s001.zip › Suppl_Table3_Metabolites_for_each_figure.xlsx]

## Sheet: Figure2(Annotated_Metabolites)
Num	Metabolitenumber	Xn	MZ	RT	IonisationMode	Charge	Ion	Database	Subgroup	Metabolite Name	Literature	Detailed Info
19	474	10	169.159	30	+	1		Trichoderma_atroviride_literature	Terpenoids	D-limonene	Formation of 6-n-pentyl-2H-pyran-2-one (6-PAP) and other volatiles by different Trichoderma species (only T.a. Metabolites included) Mycol Progress (2014) 13:589-613'	(Name: D-limonene, Type: [M+CH3OH+H]+, Num: 14, Formula: C10H16, RT: None, MassErrorPPM: 0.53925, MassErrorMass: 0.00007, Additional information: {'AdditionalColumn2': '', 'AdditionalColumn1': 'Formation of 6-n-pentyl-2H-pyran-2-one (6-PAP) and other volatiles by different Trichoderma species (only T.a. Metabolites included) Mycol Progress (2014) 13:589-613'});(Name: ?-pinene, Type: [M+CH3OH+H]+,…
20	464	10	169.159	29.63	+	1		Trichoderma_atroviride_literature	Terpenoids	D-limonene	Formation of 6-n-pentyl-2H-pyran-2-one (6-PAP) and other volatiles by different Trichoderma species (only T.a. Metabolites included) Mycol Progress (2014) 13:589-613'	(Name: D-limonene, Type: [M+CH3OH+H]+, Num: 14, Formula: C10H16, RT: None, MassErrorPPM: -0.04313, MassErrorMass: -0.00001, Additional information: {'AdditionalColumn2': '', 'AdditionalColumn1': 'Formation of 6-n-pentyl-2H-pyran-2-one (6-PAP) and other volatiles by different Trichoderma species (only T.a. Metabolites included) Mycol Progress (2014) 13:589-613'});(Name: ?-pinene, Type: [M+CH3OH+H]…
216	200	13	233.081	13.86	+	1		AntiBase_2017_Trichoderma	Terpenoids	Aloesone	Khamthong, Nanthaphong et al., Arch. Pharm. Res. 35 (2012) 461-468; K-08215	(Name: Aloesone, Type: [M+H]+, Num: 460, Formula: C13H12O4, RT: None, MassErrorPPM: 1.03173, MassErrorMass: 0.00024, Additional information: {'Source': '[F] marine-derived Trichoderma aureoviride PSU-F95', 'STDInchiKey': 'JHELBXAAAYUKCT-UHFFFAOYSA-N', 'LiteratureReferences': 'Khamthong, Nanthaphong et al., Arch. Pharm. Res. 35 (2012) 461-468; K-08215 '})
218	223	13	233.081	15.93	+	1	[M+H]+	AntiBase_2017_Trichoderma	Terpenoids	Aloesone	Khamthong, Nanthaphong et al., Arch. Pharm. Res. 35 (2012) 461-468; K-08215	(Name: Aloesone, Type: M match, Num: 460, Formula: C13H12O4, RT: None, MassErrorPPM: 1.25164, MassErrorMass: 0.00029, Additional information: {'Source': '[F] marine-derived Trichoderma aureoviride PSU-F95', 'STDInchiKey': 'JHELBXAAAYUKCT-UHFFFAOYSA-N', 'LiteratureReferences': 'Khamthong, Nanthaphong et al., Arch. Pharm. Res. 35 (2012) 461-468; K-08215 '})
219	143	13	233.081	10.18	+	1		AntiBase_2017_Trichoderma	Terpenoids	Aloesone	Khamthong, Nanthaphong et al., Arch. Pharm. Res. 35 (2012) 461-468; K-08215	(Name: Aloesone, Type: [M+H]+, Num: 460, Formula: C13H12O4, RT: None, MassErrorPPM: 0.69725, MassErrorMass: 0.00016, Additional information: {'Source': '[F] marine-derived Trichoderma aureoviride PSU-F95', 'STDInchiKey': 'JHELBXAAAYUKCT-UHFFFAOYSA-N', 'LiteratureReferences': 'Khamthong, Nanthaphong et al., Arch. Pharm. Res. 35 (2012) 461-468; K-08215 '})
220	267	13	233.081	20.59	+	1		AntiBase_2017_Trichoderma	Terpenoids	Aloesone	Khamthong, Nanthaphong et al., Arch. Pharm. Res. 35 (2012) 461-468; K-08215	(Name: Aloesone, Type: [M+H]+, Num: 460, Formula: C13H12O4, RT: None, MassErrorPPM: 0.74500, MassErrorMass: 0.00017, Additional information: {'Source': '[F] marine-derived Trichoderma aureoviride PSU-F95', 'STDInchiKey': 'JHELBXAAAYUKCT-UHFFFAOYSA-N', 'LiteratureReferences': 'Khamthong, Nanthaphong et al., Arch. Pharm. Res. 35 (2012) 461-468; K-08215 '})
221	226	13	235.097	16.32	+	1	[M+H]+	AntiBase_2017_Trichoderma	Terpenoids	Harzianolide E	I. Sattler et al., Dechema Symposium Irsee Feb. 2001; K-02101	(Name: Harzianolide E, Type: M match, Num: 292, Formula: C13H14O4, RT: None, MassErrorPPM: 1.78538, MassErrorMass: 0.00042, Additional information: {'Source': '[F] Trichoderma harzianum Rifai GT19976002', 'STDInchiKey': 'NDXHOTDQOZJDOQ-GGWOSOGESA-N', 'LiteratureReferences': 'I. Sattler et al., Dechema Symposium Irsee Feb. 2001; K-02101 '});(Name: Harzianolide B, Type: M match, Num: 300, Formula: …
222	231	13	235.097	16.82	+	1		AntiBase_2017_Trichoderma	Terpenoids	Harzianolide E	I. Sattler et al., Dechema Symposium Irsee Feb. 2001; K-02101	(Name: Harzianolide E, Type: [M+H]+, Num: 292, Formula: C13H14O4, RT: None, MassErrorPPM: 1.84748, MassErrorMass: 0.00043, Additional information: {'Source': '[F] Trichoderma harzianum Rifai GT19976002', 'STDInchiKey': 'NDXHOTDQOZJDOQ-GGWOSOGESA-N', 'LiteratureReferences': 'I. Sattler et al., Dechema Symposium Irsee Feb. 2001; K-02101 '});(Name: Harzianolide B, Type: [M+H]+, Num: 300, Formula: C1…
225	225	13	237.112	16.24	+	1		AntiBase_2017_Trichoderma	Terpenoids	Harzianolide D	I. Sattler et al., Dechema Symposium Irsee Feb. 2001; K-02101	(Name: Harzianolide D, Type: [M+H]+, Num: 293, Formula: C13H16O4, RT: None, MassErrorPPM: -0.38360, MassErrorMass: -0.00009, Additional information: {'Source': '[F] Trichoderma harzianum Rifai GT19976002', 'STDInchiKey': 'NEDUMFXXQFPLPQ-GGWOSOGESA-N', 'LiteratureReferences': 'I. Sattler et al., Dechema Symposium Irsee Feb. 2001; K-02101 '});(Name: Vertinolide, Type: [M+H]+, Num: 394, Formula: C13…
232	394	13	245.115	26.72	+	1		AntiBase_2017_Trichoderma	Terpenoids	Harzianolide A	Avent, A. G. et al., Phytochem. 31, 791-3, 1992 (Bio)	(Name: Harzianolide; Harzianolide A, Type: [M+Na]+, Num: 119, Formula: C13H18O3, RT: None, MassErrorPPM: 0.50462, MassErrorMass: 0.00011, Additional information: {'Source': '[F] Trichoderma harzianum', 'STDInchiKey': 'KELRJXQJITUJOU-POOPIXKXSA-N', 'LiteratureReferences': 'Avent, A. G. et al., Phytochem. 31, 791-3, 1992 (Bio);'})
246	235	13	257.078	17.51	+	1		AntiBase_2017_Trichoderma	Terpenoids	Harzianolide E	I. Sattler et al., Dechema Symposium Irsee Feb. 2001; K-02101	(Name: Harzianolide E, Type: [M+Na]+, Num: 292, Formula: C13H14O4, RT: None, MassErrorPPM: -0.12356, MassErrorMass: -0.00003, Additional information: {'Source': '[F] Trichoderma harzianum Rifai GT19976002', 'STDInchiKey': 'NDXHOTDQOZJDOQ-GGWOSOGESA-N', 'LiteratureReferences': 'I. Sattler et al., Dechema Symposium Irsee Feb. 2001; K-02101 '});(Name: Harzianolide B, Type: [M+Na]+, Num: 300, Formula…
299	414	15	203.179	27.87	+	1		Trichoderma_atroviride_literature	Terpenoids	alpha-curcumene	Formation of 6-n-pentyl-2H-pyran-2-one (6-PAP) and other volatiles by different Trichoderma species (only T.a. Metabolites included) Mycol Progress (2014) 13:589-626	(Name: alpha-curcumene, Type: [M+H]+, Num: 27, Formula: C15H22, RT: None, MassErrorPPM: 0.18600, MassErrorMass: 0.00004, Additional information: {'AdditionalColumn2': '', 'AdditionalColumn1': 'Formation of 6-n-pentyl-2H-pyran-2-one (6-PAP) and other volatiles by different Trichoderma species (only T.a. Metabolites included) Mycol Progress (2014) 13:589-626'})
301	405	15	203.179	27.52	+	1		Trichoderma_atroviride_literature	Terpenoids	alpha-curcumene	Formation of 6-n-pentyl-2H-pyran-2-one (6-PAP) and other volatiles by different Trichoderma species (only T.a. Metabolites included) Mycol Progress (2014) 13:589-626	(Name: alpha-curcumene, Type: [M+H]+, Num: 27, Formula: C15H22, RT: None, MassErrorPPM: 0.09394, MassErrorMass: 0.00002, Additional information: {'AdditionalColumn2': '', 'AdditionalColumn1': 'Formation of 6-n-pentyl-2H-pyran-2-one (6-PAP) and other volatiles by different Trichoderma species (only T.a. Metabolites included) Mycol Progress (2014) 13:589-626'})
303	483	15	205.195	30.2	+	1		Trichoderma_atroviride_literature	Terpenoids	alpha-bergamotene	Formation of 6-n-pentyl-2H-pyran-2-one (6-PAP) and other volatiles by different Trichoderma species (only T.a. Metabolites included) Mycol Progress (2014) 13:589-626	(Name: ?-bergamotene, Type: [M+H]+, Num: 4, Formula: C15H24, RT: None, MassErrorPPM: 0.44586, MassErrorMass: 0.00009, Additional information: {'AdditionalColumn2': '', 'AdditionalColumn1': 'Formation of 6-n-pentyl-2H-pyran-2-one (6-PAP) and other volatiles by different Trichoderma species (only T.a. Metabolites included) Mycol Progress (2014) 13:589-603'});(Name: ?-bisabolene, Type: [M+H]+, Num: …
306	306	15	255.196	22.81	+	1		AntiBase_2017_Trichoderma	Terpenoids	Trichocarane-A	F.A. Macias et al., J. Nat. Prod. 63 (2000) 1197-1200'	(Name: Trichocarane-A, Type: [M+H]+, Num: 335, Formula: C15H26O3, RT: None, MassErrorPPM: 0.37924, MassErrorMass: 0.00010, Additional information: {'Source': '[F] Trichoderma virens', 'STDInchiKey': 'KZIYMGXPOZNBKF-YXJLRHLOSA-N', 'LiteratureReferences': 'F.A. Macias et al., J. Nat. Prod. 63 (2000) 1197-1200'});(Name: Trichocarane-B, Type: [M+H]+, Num: 337, Formula: C15H26O3, RT: None, MassErrorPP…
308	389	15	261.183	26.35	+	1		AntiBase_2017_TrichodermaAtroviride	Terpenoids	Trichoderiol A	Zheng, Cheng-Jian et al., Fitoterapia 82 (2011) 1035-1038; K-08353	(Name: Trichoderiol A, Type: [M+Na]+, Num: 11, Formula: C15H26O2, RT: None, MassErrorPPM: 0.03039, MassErrorMass: 0.00001, Additional information: {'Source': '[F] endophytic Trichoderma atroviride strain S361 from Cephalotaxus fortunei', 'STDInchiKey': 'PXVKOXQKGLNFDE-FESHLFNSSA-N', 'LiteratureReferences': 'Zheng, Cheng-Jian et al., Fitoterapia 82 (2011) 1035-1038; K-08353 '})
309	399	15	261.182	27.03	+	1		AntiBase_2017_TrichodermaAtroviride	Terpenoids	Trichoderiol A	Zheng, Cheng-Jian et al., Fitoterapia 82 (2011) 1035-1038; K-08353	(Name: Trichoderiol A, Type: [M+Na]+, Num: 11, Formula: C15H26O2, RT: None, MassErrorPPM: -0.03127, MassErrorMass: -0.00001, Additional information: {'Source': '[F] endophytic Trichoderma atroviride strain S361 from Cephalotaxus fortunei', 'STDInchiKey': 'PXVKOXQKGLNFDE-FESHLFNSSA-N', 'LiteratureReferences': 'Zheng, Cheng-Jian et al., Fitoterapia 82 (2011) 1035-1038; K-08353 '})
310	416	15	261.182	27.92	+	1		AntiBase_2017_TrichodermaAtroviride	Terpenoids	Trichoderiol A	Zheng, Cheng-Jian et al., Fitoterapia 82 (2011) 1035-1038; K-08353	(Name: Trichoderiol A, Type: [M+Na]+, Num: 11, Formula: C15H26O2, RT: None, MassErrorPPM: -0.47950, MassErrorMass: -0.00011, Additional information: {'Source': '[F] endophytic Trichoderma atroviride strain S361 from Cephalotaxus fortunei', 'STDInchiKey': 'PXVKOXQKGLNFDE-FESHLFNSSA-N', 'LiteratureReferences': 'Zheng, Cheng-Jian et al., Fitoterapia 82 (2011) 1035-1038; K-08353 '})
311	407	15	261.182	27.58	+	1		AntiBase_2017_TrichodermaAtroviride	Terpenoids	Trichoderiol A	Zheng, Cheng-Jian et al., Fitoterapia 82 (2011) 1035-1038; K-08353	(Name: Trichoderiol A, Type: [M+Na]+, Num: 11, Formula: C15H26O2, RT: None, MassErrorPPM: 0.00639, MassErrorMass: 0.00000, Additional information: {'Source': '[F] endophytic Trichoderma atroviride strain S361 from Cephalotaxus fortunei', 'STDInchiKey': 'PXVKOXQKGLNFDE-FESHLFNSSA-N', 'LiteratureReferences': 'Zheng, Cheng-Jian et al., Fitoterapia 82 (2011) 1035-1038; K-08353 '})
316	268	15	277.177	20.66	+	1		AntiBase_2017_Trichoderma	Terpenoids	Trichocarane-A	F.A. Macias et al., J. Nat. Prod. 63 (2000) 1197-1200	(Name: Trichocarane-A, Type: [M+Na]+, Num: 335, Formula: C15H26O3, RT: None, MassErrorPPM: -0.16059, MassErrorMass: -0.00004, Additional information: {'Source': '[F] Trichoderma virens', 'STDInchiKey': 'KZIYMGXPOZNBKF-YXJLRHLOSA-N', 'LiteratureReferences': 'F.A. Macias et al., J. Nat. Prod. 63 (2000) 1197-1200'});(Name: Trichocarane-B, Type: [M+Na]+, Num: 337, Formula: C15H26O3, RT: None, MassErr…
317	272	15	277.177	20.82	+	1		AntiBase_2017_Trichoderma	Terpenoids	Trichocarane-A	F.A. Macias et al., J. Nat. Prod. 63 (2000) 1197-1200	(Name: Trichocarane-A, Type: [M+Na]+, Num: 335, Formula: C15H26O3, RT: None, MassErrorPPM: -0.26677, MassErrorMass: -0.00007, Additional information: {'Source': '[F] Trichoderma virens', 'STDInchiKey': 'KZIYMGXPOZNBKF-YXJLRHLOSA-N', 'LiteratureReferences': 'F.A. Macias et al., J. Nat. Prod. 63 (2000) 1197-1200'});(Name: Trichocarane-B, Type: [M+Na]+, Num: 337, Formula: C15H26O3, RT: None, MassErr…
318	262	15	277.177	19.95	+	1		AntiBase_2017_Trichoderma	Terpenoids	Trichocarane-A	F.A. Macias et al., J. Nat. Prod. 63 (2000) 1197-1200	(Name: Trichocarane-A, Type: [M+Na]+, Num: 335, Formula: C15H26O3, RT: None, MassErrorPPM: -0.11789, MassErrorMass: -0.00003, Additional information: {'Source': '[F] Trichoderma virens', 'STDInchiKey': 'KZIYMGXPOZNBKF-YXJLRHLOSA-N', 'LiteratureReferences': 'F.A. Macias et al., J. Nat. Prod. 63 (2000) 1197-1200'});(Name: Trichocarane-B, Type: [M+Na]+, Num: 337, Formula: C15H26O3, RT: None, MassErr…
319	307	15	277.178	22.8	+	1		AntiBase_2017_Trichoderma	Terpenoids	Trichocarane-A	F.A. Macias et al., J. Nat. Prod. 63 (2000) 1197-1200	(Name: Trichocarane-A, Type: [M+Na]+, Num: 335, Formula: C15H26O3, RT: None, MassErrorPPM: 0.39022, MassErrorMass: 0.00010, Additional information: {'Source': '[F] Trichoderma virens', 'STDInchiKey': 'KZIYMGXPOZNBKF-YXJLRHLOSA-N', 'LiteratureReferences': 'F.A. Macias et al., J. Nat. Prod. 63 (2000) 1197-1200'});(Name: Trichocarane-B, Type: [M+Na]+, Num: 337, Formula: C15H26O3, RT: None, MassError…
323	289	15	279.193	21.82	+	1		AntiBase_2017_TrichodermaAtroviride	Terpenoids	Trichoderiol B	'Zheng, Cheng-Jian et al., Fitoterapia 82 (2011) 1035-1038; K-08353 '	(Name: Trichoderiol B, Type: [M+Na]+, Num: 12, Formula: C15H28O3, RT: None, MassErrorPPM: -0.88431, MassErrorMass: -0.00023, Additional information: {'Source': '[F] endophytic Trichoderma atroviride strain S361 from Cephalotaxus fortunei', 'STDInchiKey': 'RZJPJRLNBRMDTP-RVMQXJALSA-N', 'LiteratureReferences': 'Zheng, Cheng-Jian et al., Fitoterapia 82 (2011) 1035-1038; K-08353 '})
324	301	15	279.193	22.57	+	1		AntiBase_2017_TrichodermaAtroviride	Terpenoids	Trichoderiol B	'Zheng, Cheng-Jian et al., Fitoterapia 82 (2011) 1035-1038; K-08353 '	(Name: Trichoderiol B, Type: [M+Na]+, Num: 12, Formula: C15H28O3, RT: None, MassErrorPPM: -0.33025, MassErrorMass: -0.00008, Additional information: {'Source': '[F] endophytic Trichoderma atroviride strain S361 from Cephalotaxus fortunei', 'STDInchiKey': 'RZJPJRLNBRMDTP-RVMQXJALSA-N', 'LiteratureReferences': 'Zheng, Cheng-Jian et al., Fitoterapia 82 (2011) 1035-1038; K-08353 '})
325	286	15	279.193	21.66	+	1		AntiBase_2017_TrichodermaAtroviride	Terpenoids	Trichoderiol B	'Zheng, Cheng-Jian et al., Fitoterapia 82 (2011) 1035-1038; K-08353 '	(Name: Trichoderiol B, Type: [M+Na]+, Num: 12, Formula: C15H28O3, RT: None, MassErrorPPM: -0.95221, MassErrorMass: -0.00024, Additional information: {'Source': '[F] endophytic Trichoderma atroviride strain S361 from Cephalotaxus fortunei', 'STDInchiKey': 'RZJPJRLNBRMDTP-RVMQXJALSA-N', 'LiteratureReferences': 'Zheng, Cheng-Jian et al., Fitoterapia 82 (2011) 1035-1038; K-08353 '})
326	293	15	279.193	22.16	+	1		AntiBase_2017_TrichodermaAtroviride	Terpenoids	Trichoderiol B	'Zheng, Cheng-Jian et al., Fitoterapia 82 (2011) 1035-1038; K-08353 '	(Name: Trichoderiol B, Type: [M+Na]+, Num: 12, Formula: C15H28O3, RT: None, MassErrorPPM: -1.13299, MassErrorMass: -0.00029, Additional information: {'Source': '[F] endophytic Trichoderma atroviride strain S361 from Cephalotaxus fortunei', 'STDInchiKey': 'RZJPJRLNBRMDTP-RVMQXJALSA-N', 'LiteratureReferences': 'Zheng, Cheng-Jian et al., Fitoterapia 82 (2011) 1035-1038; K-08353 '})
327	263	15	279.193	20.06	+	1		AntiBase_2017_TrichodermaAtroviride	Terpenoids	Trichoderiol B	'Zheng, Cheng-Jian et al., Fitoterapia 82 (2011) 1035-1038; K-08353 '	(Name: Trichoderiol B, Type: [M+Na]+, Num: 12, Formula: C15H28O3, RT: None, MassErrorPPM: -0.73992, MassErrorMass: -0.00019, Additional information: {'Source': '[F] endophytic Trichoderma atroviride strain S361 from Cephalotaxus fortunei', 'STDInchiKey': 'RZJPJRLNBRMDTP-RVMQXJALSA-N', 'LiteratureReferences': 'Zheng, Cheng-Jian et al., Fitoterapia 82 (2011) 1035-1038; K-08353 '})
555	535	20	287.237	32.3	+	1	[M+H]+	AntiBase_2017_Trichoderma	Terpenoids	Harzianone	Miao, Feng-Ping et al., Org. Lett. 14 (2012) 3815-3817; K-08507,K-08507s'	(Name: Harzianone, Type: M match, Num: 469, Formula: C20H30O, RT: None, MassErrorPPM: -0.24739, MassErrorMass: -0.00007, Additional information: {'Source': '[F] alga-endophytic Trichoderma sp.', 'STDInchiKey': 'ACGJQDXMQVADJC-CJRNAPGESA-N', 'LiteratureReferences': 'Miao, Feng-Ping et al., Org. Lett. 14 (2012) 3815-3817; K-08507,K-08507s'})
567	341	20	301.216	24.56	+	1		AntiBase_2017_Trichoderma	Terpenoids	Harziandione	Ghisalberti, Emilio L. et al., J. Nat. Prod. 55 (1992) 1690-94; 56 (1993) 1799-1804; Miao, Feng-Ping et al., Org. Lett. 14 (2012) 3815-3817; K-04521,K-04522,K-08507	(Name: Harziandione, Type: [M+H]+, Num: 386, Formula: C20H28O2, RT: None, MassErrorPPM: -0.01016, MassErrorMass: -0.00000, Additional information: {'Source': '[F] Trichoderma harzianum [F] alga-endophytic Trichoderma sp.', 'STDInchiKey': 'KRCGGWPCKKCUQE-FSJYRDLTSA-N', 'LiteratureReferences': 'Ghisalberti, Emilio L. et al., J. Nat. Prod. 55 (1992) 1690-94; 56 (1993) 1799-1804; Miao, Feng-Ping et a…
568	444	20	301.216	29.22	+	1		AntiBase_2017_Trichoderma	Terpenoids	Harziandione	Ghisalberti, Emilio L. et al., J. Nat. Prod. 55 (1992) 1690-94; 56 (1993) 1799-1804; Miao, Feng-Ping et al., Org. Lett. 14 (2012) 3815-3817; K-04521,K-04522,K-08507	(Name: Harziandione, Type: [M+H]+, Num: 386, Formula: C20H28O2, RT: None, MassErrorPPM: -0.33734, MassErrorMass: -0.00010, Additional information: {'Source': '[F] Trichoderma harzianum [F] alga-endophytic Trichoderma sp.', 'STDInchiKey': 'KRCGGWPCKKCUQE-FSJYRDLTSA-N', 'LiteratureReferences': 'Ghisalberti, Emilio L. et al., J. Nat. Prod. 55 (1992) 1690-94; 56 (1993) 1799-1804; Miao, Feng-Ping et a…
590	517	20	325.214	31.16	+	1		AntiBase_2017_Trichoderma	Terpenoids	7-Deoxyrosenonolactone	Dockerill, B. et al., Phytochemistry, 17 (1978) 572, 1119	(Name: 7-Deoxyrosenonolactone, Type: [M+Na]+, Num: 58, Formula: C20H30O2, RT: None, MassErrorPPM: -0.31164, MassErrorMass: -0.00009, Additional information: {'Source': '[F] Trichoderma roseum', 'STDInchiKey': 'CTCROMXVKZUKQD-BPEACIIKSA-N', 'LiteratureReferences': 'Dockerill, B. et al., Phytochemistry, 17 (1978) 572, 1119;'})
592	428	20	327.23	28.73	+	1		Trichoderma_atroviride_literature	Terpenoids	Harzianol F	Wen-Yuan, Li et. al., Phytochemistry, 170 (2020), 112198	(Name: Harzianol F, Type: [M+Na]+, Num: 71, Formula: C20H32O2, RT: None, MassErrorPPM: 0.37038, MassErrorMass: 0.00011, Additional information: {'AdditionalColumn2': '', 'AdditionalColumn1': ''})
593	461	20	327.229	29.59	+	1		Trichoderma_atroviride_literature	Terpenoids	Harzianol F	Wen-Yuan, Li et. al., Phytochemistry, 170 (2020), 112198	(Name: Harzianol F, Type: [M+Na]+, Num: 71, Formula: C20H32O2, RT: None, MassErrorPPM: 0.05483, MassErrorMass: 0.00002, Additional information: {'AdditionalColumn2': '', 'AdditionalColumn1': ''})
594	476	20	327.229	30.04	+	1		Trichoderma_atroviride_literature	Terpenoids	Harzianol F	Wen-Yuan, Li et. al., Phytochemistry, 170 (2020), 112198	(Name: Harzianol F, Type: [M+Na]+, Num: 71, Formula: C20H32O2, RT: None, MassErrorPPM: 0.14599, MassErrorMass: 0.00004, Additional information: {'AdditionalColumn2': '', 'AdditionalColumn1': ''})
595	492	20	327.229	30.39	+	1		Trichoderma_atroviride_literature	Terpenoids	Harzianol F	Wen-Yuan, Li et. al., Phytochemistry, 170 (2020), 112198	(Name: Harzianol F, Type: [M+Na]+, Num: 71, Formula: C20H32O2, RT: None, MassErrorPPM: 0.07038, MassErrorMass: 0.00002, Additional information: {'AdditionalColumn2': '', 'AdditionalColumn1': ''})
1005	159	7	153.089	11.45	+	1		Trichoderma_atroviride_literature	Terpenoids	pentyl acetate	Formation of 6-n-pentyl-2H-pyran-2-one (6-PAP) and other volatiles by different Trichoderma species (only T.a. Metabolites included) Mycol Progress (2014) 13:589-616	(Name: pentyl acetate, Type: [M+Na]+, Num: 17, Formula: C7H14O2, RT: None, MassErrorPPM: 1.86538, MassErrorMass: 0.00024, Additional information: {'AdditionalColumn2': '', 'AdditionalColumn1': 'Formation of 6-n-pentyl-2H-pyran-2-one (6-PAP) and other volatiles by different Trichoderma species (only T.a. Metabolites included) Mycol Progress (2014) 13:589-616'});(Name: 2-methylbutyl acetate, Type: …
1032	131	8	157.086	9.54	+	1		Trichoderma_atroviride_literature	Terpenoids	Atrichodermone	Atrichodermones A-C, three new secondary metabolites from solid culture - Fitoterapia (2017)- 18-23	(Name: Atrichodermone B, Type: [M+H]+, Num: 67, Formula: C8H12O3, RT: None, MassErrorPPM: 0.97022, MassErrorMass: 0.00015, Additional information: {'AdditionalColumn2': '', 'AdditionalColumn1': 'Atrichodermones A-C, three new secondary metabolites from solid culture - Fitoterapia (2017)- 18-23'})																	1
1298	529	20	299.201	31.93	-	1	[M-H]-	AntiBase_2017_Trichoderma	Terpenoids	Harziandione	Ghisalberti, Emilio L. et al., J. Nat. Prod. 55 (1992) 1690-94; 56 (1993) 1799-1804; Miao, Feng-Ping et al., Org. Lett. 14 (2012) 3815-3817; K-04521,K-04522,K-08507	(Name: Harziandione, Type: M match, Num: 386, Formula: C20H28O2, RT: None, MassErrorPPM: -0.97052, MassErrorMass: -0.00029, Additional information: {'Source': '[F] Trichoderma harzianum [F] alga-endophytic Trichoderma sp.', 'STDInchiKey': 'KRCGGWPCKKCUQE-FSJYRDLTSA-N', 'LiteratureReferences': 'Ghisalberti, Emilio L. et al., J. Nat. Prod. 55 (1992) 1690-94; 56 (1993) 1799-1804; Miao, Feng-Ping et …																	1
1017	9	15	273.146	24.75	+	1		AntiBase_2017_Trichoderma	Terpenoids	Trichoderic acid	Wu, Shao-Hua et al., Chem. Biodiv. 8 (2011) 1717-1723	(Name: Trichoderic acid, Type: [M+Na]+, Num: 445, Formula: C15H22O3, RT: None, MassErrorPPM: -0.18378, MassErrorMass: -0.00005, Additional information: {'Source': '[F] endophytic Trichoderma sp. PR-35 of Paeonia delavayi', 'STDInchiKey': 'ACWHPYSUDDTJQF-MBAHPQJTSA-N', 'LiteratureReferences': 'Wu, Shao-Hua et al., Chem. Biodiv. 8 (2011) 1717-1723'})
1286	449	20	329.245	30.91	+	1		AntiBase_2017_Trichoderma	Terpenoids	Trichodermanin A	Sun, Pei-Xin et al., J. Nat. Med. 65 (2011) 381-384; Yamamoto, Tsuyoshi et al., Tetrahedron 68 (2012) 9267-9271; K-08123,K-08660	(Name: Trichodermanin A; Wickerolol B, Type: [M+Na]+, Num: 453, Formula: C20H34O2, RT: None, MassErrorPPM: -0.71987, MassErrorMass: -0.00022, Additional information: {'Source': '[F] endophytic Trichoderma atroviride strain no. S361 from Cephalotaxus fortunei [F] Trichoderma atroviride FKI-3849', 'STDInchiKey': 'WNNOQHXNMDRPDQ-BPNUPKGTSA-N', 'LiteratureReferences': 'Sun, Pei-Xin et al., J. Nat. Me…
1287	462	20	329.245	30.61	+	1		AntiBase_2017_Trichoderma	Terpenoids	Trichodermanin A	Sun, Pei-Xin et al., J. Nat. Med. 65 (2011) 381-384; Yamamoto, Tsuyoshi et al., Tetrahedron 68 (2012) 9267-9271; K-08123,K-08660	(Name: Trichodermanin A; Wickerolol B, Type: [M+Na]+, Num: 453, Formula: C20H34O2, RT: None, MassErrorPPM: 0.04139, MassErrorMass: 0.00001, Additional information: {'Source': '[F] endophytic Trichoderma atroviride strain no. S361 from Cephalotaxus fortunei [F] Trichoderma atroviride FKI-3849', 'STDInchiKey': 'WNNOQHXNMDRPDQ-BPNUPKGTSA-N', 'LiteratureReferences': 'Sun, Pei-Xin et al., J. Nat. Med.…
163	234	15	223.206	25.37	+	1		AntiBase_2017_Trichoderma	Terpenoids	Coccinol; Tricho-acorenol	Turner II, 524; Q. Huang et al., Chem. Pharm. Bull. 43 (1995) 1035-1038'	(Name: Coccinol; Tricho-acorenol, Type: [M+H]+, Num: 179, Formula: C15H26O, RT: None, MassErrorPPM: -0.26668, MassErrorMass: -0.00006, Additional information: {'Source': '[F] Fusidium coccineum; Trichoderma koningii OUDEMANS', 'STDInchiKey': 'WBVRKDUUNZBZET-NZATWWQASA-N', 'LiteratureReferences': 'Turner II, 524; Q. Huang et al., Chem. Pharm. Bull. 43 (1995) 1035-1038'});(Name: Lignorene, Type: [M…
167	300	12	231.099	17.23	+	1		Trichoderma_atroviride_literature	Alcohols	(E)-2-(Hydroxymethyl)-3-(2-hydroxypent-3-enyl)phenol	Li, Guo-Hong et al., Chem. Biodiv. 7 (2010) 1790-1795; K-07104	(Name: (E)-2-(Hydroxymethyl)-3-(2-hydroxypent-3-enyl)phenol, Type: [M+Na]+, Num: 437, Formula: C12H16O3, RT: None, MassErrorPPM: 0.48973, MassErrorMass: 0.00010, Additional information: {'Source': '[F] endophytic Trichoderma sp. MFF-1', 'STDInchiKey': 'OUIAYMYHBTUCQR-DUXPYHPUSA-N', 'LiteratureReferences': 'Li, Guo-Hong et al., Chem. Biodiv. 7 (2010) 1790-1795; K-07104 '})
168	258	14	271.094	8.28	+	1		Trichoderma_atroviride_literature	Alcohols	4-Hexa-2,4-dienoyl-3,6-dihydroxy-2,6-dimethyl-cyclohexa-2,4-dienone; Sorbicillinol,	R. Andrades et al., Can. J. Chem. 74 (1996) 371-79; N. Abe et al., J. Am. Chem. Soc. 122 (2000) 12606-7; Abe, N. et al., Biosci, Biotechnol. Biochem. 65 (2001) 2271-9; K-02649,K-02650	(Name: 4-Hexa-2,4-dienoyl-3,6-dihydroxy-2,6-dimethyl-cyclohexa-2,4-dienone; Sorbicillinol, Type: [M+Na]+, Num: 301, Formula: C14H16O4, RT: None, MassErrorPPM: 0.21271, MassErrorMass: 0.00005, Additional information: {'Source': '[F] Trichoderma reesei; Trichoderma sp. USF-2690', 'STDInchiKey': 'SJEYUYPBCPRFNM-WQWHYOKSSA-N', 'LiteratureReferences': 'R. Andrades et al., Can. J. Chem. 74 (1996) 371-7…
183	233	16	335.243	32.84	+	1		Trichoderma_atroviride_literature	Alcohols	Koninginin G	H.G. Cutler et al., J. Nat. Prod. 62 (1999) 137-9; K-00926	(Name: Koninginin G; (2R,4aS,5S,8R,8aR)-rel-(+)-Octahydro-2-[(1R)-1-hydroxyheptyl]-8aH-1-benzopyran-5,8,8a-triol, Type: [M+CH3OH+H]+, Num: 290, Formula: C16H30O5, RT: None, MassErrorPPM: -0.06258, MassErrorMass: -0.00002, Additional information: {'Source': '[F] Trichoderma aureoviride', 'STDInchiKey': 'PLZAVOYXRMPNBF-LGFJLYTPSA-N', 'LiteratureReferences': 'H.G. Cutler et al., J. Nat. Prod. 62 (19…
291	112	12	209.117	18.59	+	1	[M+H]+	Trichoderma_atroviride_literature	Alcohols	(E)-2-(Hydroxymethyl)-3-(2-hydroxypent-3-enyl)phenol	Li, Guo-Hong et al., Chem. Biodiv. 7 (2010) 1790-1795; K-07104	(Name: (E)-2-(Hydroxymethyl)-3-(2-hydroxypent-3-enyl)phenol, Type: M match, Num: 437, Formula: C12H16O3, RT: None, MassErrorPPM: -0.50710, MassErrorMass: -0.00011, Additional information: {'Source': '[F] endophytic Trichoderma sp. MFF-1', 'STDInchiKey': 'OUIAYMYHBTUCQR-DUXPYHPUSA-N', 'LiteratureReferences': 'Li, Guo-Hong et al., Chem. Biodiv. 7 (2010) 1790-1795; K-07104 '})
304	361	12	209.117	19.6	+	1		Trichoderma_atroviride_literature	Alcohols	(E)-2-(Hydroxymethyl)-3-(2-hydroxypent-3-enyl)phenol	Li, Guo-Hong et al., Chem. Biodiv. 7 (2010) 1790-1795; K-07104	(Name: (E)-2-(Hydroxymethyl)-3-(2-hydroxypent-3-enyl)phenol, Type: [M+H]+, Num: 437, Formula: C12H16O3, RT: None, MassErrorPPM: -0.07877, MassErrorMass: -0.00002, Additional information: {'Source': '[F] endophytic Trichoderma sp. MFF-1', 'STDInchiKey': 'OUIAYMYHBTUCQR-DUXPYHPUSA-N', 'LiteratureReferences': 'Li, Guo-Hong et al., Chem. Biodiv. 7 (2010) 1790-1795; K-07104 '})
411	551	12	209.117	17.49	+	1	[M+H]+	Trichoderma_atroviride_literature	Alcohols	(E)-2-(Hydroxymethyl)-3-(2-hydroxypent-3-enyl)phenol	Li, Guo-Hong et al., Chem. Biodiv. 7 (2010) 1790-1795; K-07104	(Name: (E)-2-(Hydroxymethyl)-3-(2-hydroxypent-3-enyl)phenol, Type: M match, Num: 437, Formula: C12H16O3, RT: None, MassErrorPPM: 0.21700, MassErrorMass: 0.00005, Additional information: {'Source': '[F] endophytic Trichoderma sp. MFF-1', 'STDInchiKey': 'OUIAYMYHBTUCQR-DUXPYHPUSA-N', 'LiteratureReferences': 'Li, Guo-Hong et al., Chem. Biodiv. 7 (2010) 1790-1795; K-07104 '})
1033	209	12	209.117	22.5	+	1	[M+H]+	Trichoderma_atroviride_literature	Alcohols	(E)-2-(Hydroxymethyl)-3-(2-hydroxypent-3-enyl)phenol	Li, Guo-Hong et al., Chem. Biodiv. 7 (2010) 1790-1795; K-07104	(Name: (E)-2-(Hydroxymethyl)-3-(2-hydroxypent-3-enyl)phenol, Type: M match, Num: 437, Formula: C12H16O3, RT: None, MassErrorPPM: 0.71145, MassErrorMass: 0.00015, Additional information: {'Source': '[F] endophytic Trichoderma sp. MFF-1', 'STDInchiKey': 'OUIAYMYHBTUCQR-DUXPYHPUSA-N', 'LiteratureReferences': 'Li, Guo-Hong et al., Chem. Biodiv. 7 (2010) 1790-1795; K-07104 '})
1166	243	8	161.057	14.72	+	1		Trichoderma_atroviride_literature	Alcohols	p-Hydroxyphenylethyl alcohol	Nukina, M. et al., Tennen Yuki Kagobutsu Toronkai Koen Yoshishu 1987, 29, 705-12; Turner II, 8; Q. Huang et al., Chem. Pharm. Bull. 43 (1995) 1035-1038; W.A. Ayer et al., Phytochem. 38 (1995) 371-372; G. Schneider et al., Z. Naturforsch. C 51 (1996) 802-806	(Name: p-Hydroxyphenylethyl alcohol; 2-(4-Hydroxyphenyl)ethanol; Tyrosol; 4-Hydroxyphenethyl alcohol; 2-(p-Hydroxyphenyl)-ethanol; 2-(4PRIME- Hydroxyphenyl)ethanol; Salidrosol, Type: [M+Na]+, Num: 66, Formula: C8H10O2, RT: None, MassErrorPPM: 1.08832, MassErrorMass: 0.00015, Additional information: {'Source': '[Y] [F] Pyricularia grisea, Candida spp., Ceratocystis fimbriata, Cochliobolus lunata, …
462	402	8	155.07	12.51	+	1		AntiBase_2017_Trichoderma	Acids	5-Hydroxy-3-methoxy-5-vinyl-2-cyclopenten-1-one	Turner II, 470, 485;Ren, W.Y., CA, 91 (1979) 175119b	(Name: 5-Hydroxy-3-methoxy-5-vinyl-2-cyclopenten-1-one, Type: [M+H]+, Num: 10, Formula: C8H10O3, RT: None, MassErrorPPM: 0.47458, MassErrorMass: 0.00007, Additional information: {'Source': '[F] Trichoderma album', 'STDInchiKey': 'DXODJUXMNZSTFU-UHFFFAOYSA-N', 'LiteratureReferences': 'Turner II, 470, 485;Ren, W.Y., CA, 91 (1979) 175119b;'});(Name: 3-(3-Oxocyclopent-1-enyl)propanoic acid, Type: [M+…
468	478	8	155.07	7.09	+	1		AntiBase_2017_Trichoderma	Acids	5-Hydroxy-3-methoxy-5-vinyl-2-cyclopenten-1-one	Turner II, 470, 485;Ren, W.Y., CA, 91 (1979) 175119b	(Name: 5-Hydroxy-3-methoxy-5-vinyl-2-cyclopenten-1-one, Type: [M+H]+, Num: 10, Formula: C8H10O3, RT: None, MassErrorPPM: 0.72511, MassErrorMass: 0.00011, Additional information: {'Source': '[F] Trichoderma album', 'STDInchiKey': 'DXODJUXMNZSTFU-UHFFFAOYSA-N', 'LiteratureReferences': 'Turner II, 470, 485;Ren, W.Y., CA, 91 (1979) 175119b;'});(Name: 3-(3-Oxocyclopent-1-enyl)propanoic acid, Type: [M+…
599	503	8	155.07	15.69	+	1		AntiBase_2017_Trichoderma	Acids	5-Hydroxy-3-methoxy-5-vinyl-2-cyclopenten-1-one	Turner II, 470, 485;Ren, W.Y., CA, 91 (1979) 175119b	(Name: 5-Hydroxy-3-methoxy-5-vinyl-2-cyclopenten-1-one, Type: [M+H]+, Num: 10, Formula: C8H10O3, RT: None, MassErrorPPM: 0.73046, MassErrorMass: 0.00011, Additional information: {'Source': '[F] Trichoderma album', 'STDInchiKey': 'DXODJUXMNZSTFU-UHFFFAOYSA-N', 'LiteratureReferences': 'Turner II, 470, 485;Ren, W.Y., CA, 91 (1979) 175119b;'});(Name: 3-(3-Oxocyclopent-1-enyl)propanoic acid, Type: [M+…
600	496	8	155.07	7.34	+	1		AntiBase_2017_Trichoderma	Acids	5-Hydroxy-3-methoxy-5-vinyl-2-cyclopenten-1-one	Turner II, 470, 485;Ren, W.Y., CA, 91 (1979) 175119b	(Name: 5-Hydroxy-3-methoxy-5-vinyl-2-cyclopenten-1-one, Type: [M+H]+, Num: 10, Formula: C8H10O3, RT: None, MassErrorPPM: 0.83492, MassErrorMass: 0.00013, Additional information: {'Source': '[F] Trichoderma album', 'STDInchiKey': 'DXODJUXMNZSTFU-UHFFFAOYSA-N', 'LiteratureReferences': 'Turner II, 470, 485;Ren, W.Y., CA, 91 (1979) 175119b;'});(Name: 3-(3-Oxocyclopent-1-enyl)propanoic acid, Type: [M+…
1015	132	9	164.071	12.68	+	1		AntiBase_2017_Trichoderma	Acids	3-(3-Isocyano-2-cyclopentenylidene)-propanoic acid	Turner II, 474, 546; Baldwin, J.E. et al., J. Chem. Soc., Chem. Commun. (1981) 1227; Science 248 (1990) 173; K-01456	(Name: 3-(3-Isocyano-2-cyclopentenylidene)-propanoic acid; 7182; Isonitrinic acid F2; Homothallin, Type: [M+H]+, Num: 9, Formula: C9H9NO2, RT: None, MassErrorPPM: 0.47480, MassErrorMass: 0.00008, Additional information: {'Source': '[F] Trichoderma hamatum, Trichoderma harzianum BC10', 'STDInchiKey': 'SBHNPHNIVBXIMQ-CLTKARDFSA-N', 'LiteratureReferences': 'Turner II, 474, 546; Baldwin, J.E. et al.,…
1016	105	9	196.097	16.73	+	1		AntiBase_2017_Trichoderma	Acids	3-(3-Isocyano-2-cyclopentenylidene)-propanoic acid	Turner II, 474, 546; Baldwin, J.E. et al., J. Chem. Soc., Chem. Commun. (1981) 1227; Science 248 (1990) 173; K-01456	(Name: 3-(3-Isocyano-2-cyclopentenylidene)-propanoic acid; 7182; Isonitrinic acid F2; Homothallin, Type: [M+CH3OH+H]+, Num: 9, Formula: C9H9NO2, RT: None, MassErrorPPM: 1.22286, MassErrorMass: 0.00020, Additional information: {'Source': '[F] Trichoderma hamatum, Trichoderma harzianum BC10', 'STDInchiKey': 'SBHNPHNIVBXIMQ-CLTKARDFSA-N', 'LiteratureReferences': 'Turner II, 474, 546; Baldwin, J.E. e…
1018	80	18	293.212	26.81	-	1	[M-H2O-H]-,[M-H]-	AntiBase_2017_Trichoderma	Acids	11-Keto-9(E),12(E)-octadecadienoic acid	C. Shinohara et al., J. Antibiot. 52 (1999) 171-4; T. Chikanishi et al., J. Antibiot. 52 (1999) 797-802	(Name: 11-Keto-9(E),12(E)-octadecadienoic acid, Type: [M-H]-, Num: 288, Formula: C18H30O3, RT: None, MassErrorPPM: -0.83400, MassErrorMass: -0.00025, Additional information: {'Source': '[F] Trichoderma sp. F5594', 'STDInchiKey': 'PQDJTTDGUJFDQI-LCPPQYOVSA-N', 'LiteratureReferences': 'C. Shinohara et al., J. Antibiot. 52 (1999) 171-4; T. Chikanishi et al., J. Antibiot. 52 (1999) 797-802'})
1028	83	18	293.212	29.33	-	1	[M-H2O-H]-,[M-H]-	AntiBase_2017_Trichoderma	Acids	11-Keto-9(E),12(E)-octadecadienoic acid	C. Shinohara et al., J. Antibiot. 52 (1999) 171-4; T. Chikanishi et al., J. Antibiot. 52 (1999) 797-802	(Name: 11-Keto-9(E),12(E)-octadecadienoic acid, Type: [M-H]-, Num: 288, Formula: C18H30O3, RT: None, MassErrorPPM: -0.49419, MassErrorMass: -0.00015, Additional information: {'Source': '[F] Trichoderma sp. F5594', 'STDInchiKey': 'PQDJTTDGUJFDQI-LCPPQYOVSA-N', 'LiteratureReferences': 'C. Shinohara et al., J. Antibiot. 52 (1999) 171-4; T. Chikanishi et al., J. Antibiot. 52 (1999) 797-802'})
1029	88	18	293.212	29.09	-	1		AntiBase_2017_Trichoderma	Acids	11-Keto-9(E),12(E)-octadecadienoic acid	C. Shinohara et al., J. Antibiot. 52 (1999) 171-4; T. Chikanishi et al., J. Antibiot. 52 (1999) 797-802	(Name: 11-Keto-9(E),12(E)-octadecadienoic acid, Type: [M-H]-, Num: 288, Formula: C18H30O3, RT: None, MassErrorPPM: -0.35113, MassErrorMass: -0.00010, Additional information: {'Source': '[F] Trichoderma sp. F5594', 'STDInchiKey': 'PQDJTTDGUJFDQI-LCPPQYOVSA-N', 'LiteratureReferences': 'C. Shinohara et al., J. Antibiot. 52 (1999) 171-4; T. Chikanishi et al., J. Antibiot. 52 (1999) 797-802'})
1030	221	18	295.227	29.82	+	1	[M+H]+	AntiBase_2017_Trichoderma	Acids	11-Keto-9(E),12(E)-octadecadienoic acid	C. Shinohara et al., J. Antibiot. 52 (1999) 171-4; T. Chikanishi et al., J. Antibiot. 52 (1999) 797-802	(Name: 11-Keto-9(E),12(E)-octadecadienoic acid, Type: M match, Num: 288, Formula: C18H30O3, RT: None, MassErrorPPM: 0.01284, MassErrorMass: 0.00000, Additional information: {'Source': '[F] Trichoderma sp. F5594', 'STDInchiKey': 'PQDJTTDGUJFDQI-LCPPQYOVSA-N', 'LiteratureReferences': 'C. Shinohara et al., J. Antibiot. 52 (1999) 171-4; T. Chikanishi et al., J. Antibiot. 52 (1999) 797-802'})
1031	182	18	295.227	27.74	+	1		AntiBase_2017_Trichoderma	Acids	11-Keto-9(E),12(E)-octadecadienoic acid	C. Shinohara et al., J. Antibiot. 52 (1999) 171-4; T. Chikanishi et al., J. Antibiot. 52 (1999) 797-802	(Name: 11-Keto-9(E),12(E)-octadecadienoic acid, Type: [M+H]+, Num: 288, Formula: C18H30O3, RT: None, MassErrorPPM: 0.53738, MassErrorMass: 0.00016, Additional information: {'Source': '[F] Trichoderma sp. F5594', 'STDInchiKey': 'PQDJTTDGUJFDQI-LCPPQYOVSA-N', 'LiteratureReferences': 'C. Shinohara et al., J. Antibiot. 52 (1999) 171-4; T. Chikanishi et al., J. Antibiot. 52 (1999) 797-802'})
1108	186	18	295.227	27.49	+	1		AntiBase_2017_Trichoderma	Acids	11-Keto-9(E),12(E)-octadecadienoic acid	C. Shinohara et al., J. Antibiot. 52 (1999) 171-4; T. Chikanishi et al., J. Antibiot. 52 (1999) 797-802	(Name: 11-Keto-9(E),12(E)-octadecadienoic acid, Type: [M+H]+, Num: 288, Formula: C18H30O3, RT: None, MassErrorPPM: 0.54309, MassErrorMass: 0.00016, Additional information: {'Source': '[F] Trichoderma sp. F5594', 'STDInchiKey': 'PQDJTTDGUJFDQI-LCPPQYOVSA-N', 'LiteratureReferences': 'C. Shinohara et al., J. Antibiot. 52 (1999) 171-4; T. Chikanishi et al., J. Antibiot. 52 (1999) 797-802'})
1116	229	19	301.181	29.31	-	1	[M-H2O-H]-	AntiBase_2017_Trichoderma	Acids	Trichodermic acid A	Li, Dong-Li et al., Helv. Chim. Acta 95 (2012) 805-809; K-08277 '	(Name: Trichodermic acid A, Type: M match, Num: 463, Formula: C19H28O4, RT: None, MassErrorPPM: -0.82197, MassErrorMass: -0.00026, Additional information: {'Source': '[F] endophytic Trichoderma spirale', 'STDInchiKey': 'HOZHXCYISCFSFQ-PFVFAAEOSA-N', 'LiteratureReferences': 'Li, Dong-Li et al., Helv. Chim. Acta 95 (2012) 805-809; K-08277 '});(Name: Trichodermic acid B, Type: M match, Num: 464, For…
1171	144	19	301.181	28.28	-	1	[M-H2O-H]-	AntiBase_2017_Trichoderma	Acids	Trichodermic acid A	Li, Dong-Li et al., Helv. Chim. Acta 95 (2012) 805-809; K-08277 '	(Name: Trichodermic acid A, Type: M match, Num: 463, Formula: C19H28O4, RT: None, MassErrorPPM: -0.80220, MassErrorMass: -0.00026, Additional information: {'Source': '[F] endophytic Trichoderma spirale', 'STDInchiKey': 'HOZHXCYISCFSFQ-PFVFAAEOSA-N', 'LiteratureReferences': 'Li, Dong-Li et al., Helv. Chim. Acta 95 (2012) 805-809; K-08277 '});(Name: Trichodermic acid B, Type: M match, Num: 464, For…
1172	141	19	301.181	30.14	-	1		AntiBase_2017_Trichoderma	Acids	Trichodermic acid A	Li, Dong-Li et al., Helv. Chim. Acta 95 (2012) 805-809; K-08277 '	(Name: Trichodermic acid A, Type: [M-H2O-H]-, Num: 463, Formula: C19H28O4, RT: None, MassErrorPPM: -0.49605, MassErrorMass: -0.00016, Additional information: {'Source': '[F] endophytic Trichoderma spirale', 'STDInchiKey': 'HOZHXCYISCFSFQ-PFVFAAEOSA-N', 'LiteratureReferences': 'Li, Dong-Li et al., Helv. Chim. Acta 95 (2012) 805-809; K-08277 '});(Name: Trichodermic acid B, Type: [M-H2O-H]-, Num: 46…
1211	448	19	303.196	29.33	-	1		AntiBase_2017_Trichoderma	Acids	Trichodermic acid	Li, Dong-Li et al., Helv. Chim. Acta 95 (2012) 805-809; K-08277	(Name: Trichodermic acid, Type: [M-H]-, Num: 465, Formula: C19H28O3, RT: None, MassErrorPPM: -0.90464, MassErrorMass: -0.00028, Additional information: {'Source': '[F] endophytic Trichoderma spirale', 'STDInchiKey': 'DDWAMUKZBZWMOW-INIDXKKUSA-N', 'LiteratureReferences': 'Li, Dong-Li et al., Helv. Chim. Acta 95 (2012) 805-809; K-08277 '})
1212	396	19	303.196	29.58	-	1		AntiBase_2017_Trichoderma	Acids	Trichodermic acid	Li, Dong-Li et al., Helv. Chim. Acta 95 (2012) 805-809; K-08277	(Name: Trichodermic acid, Type: [M-H]-, Num: 465, Formula: C19H28O3, RT: None, MassErrorPPM: -0.90464, MassErrorMass: -0.00028, Additional information: {'Source': '[F] endophytic Trichoderma spirale', 'STDInchiKey': 'DDWAMUKZBZWMOW-INIDXKKUSA-N', 'LiteratureReferences': 'Li, Dong-Li et al., Helv. Chim. Acta 95 (2012) 805-809; K-08277 '})
1214	439	18	312.253	27.4	+	1	[M+NH4]+	AntiBase_2017_Trichoderma	Acids	11-Keto-9(E),12(E)-octadecadienoic acid	C. Shinohara et al., J. Antibiot. 52 (1999) 171-4; T. Chikanishi et al., J. Antibiot. 52 (1999) 797-802'	(Name: 11-Keto-9(E),12(E)-octadecadienoic acid, Type: M match, Num: 288, Formula: C18H30O3, RT: None, MassErrorPPM: 0.01751, MassErrorMass: 0.00001, Additional information: {'Source': '[F] Trichoderma sp. F5594', 'STDInchiKey': 'PQDJTTDGUJFDQI-LCPPQYOVSA-N', 'LiteratureReferences': 'C. Shinohara et al., J. Antibiot. 52 (1999) 171-4; T. Chikanishi et al., J. Antibiot. 52 (1999) 797-802'})
1283	424	18	317.209	30.07	+	1		AntiBase_2017_Trichoderma	Acids	11-Keto-9(E),12(E)-octadecadienoic acid	C. Shinohara et al., J. Antibiot. 52 (1999) 171-4; T. Chikanishi et al., J. Antibiot. 52 (1999) 797-802'	(Name: 11-Keto-9(E),12(E)-octadecadienoic acid, Type: [M+Na]+, Num: 288, Formula: C18H30O3, RT: None, MassErrorPPM: 0.04138, MassErrorMass: 0.00001, Additional information: {'Source': '[F] Trichoderma sp. F5594', 'STDInchiKey': 'PQDJTTDGUJFDQI-LCPPQYOVSA-N', 'LiteratureReferences': 'C. Shinohara et al., J. Antibiot. 52 (1999) 171-4; T. Chikanishi et al., J. Antibiot. 52 (1999) 797-802'})
1284	447	19	319.191	29.54	-	1	[M-H]-	AntiBase_2017_Trichoderma	Acids	Trichodermic acid A	Li, Dong-Li et al., Helv. Chim. Acta 95 (2012) 805-809; K-08277	(Name: Trichodermic acid A, Type: M match, Num: 463, Formula: C19H28O4, RT: None, MassErrorPPM: -0.99411, MassErrorMass: -0.00032, Additional information: {'Source': '[F] endophytic Trichoderma spirale', 'STDInchiKey': 'HOZHXCYISCFSFQ-PFVFAAEOSA-N', 'LiteratureReferences': 'Li, Dong-Li et al., Helv. Chim. Acta 95 (2012) 805-809; K-08277 '});(Name: Trichodermic acid B, Type: M match, Num: 464, For…
1285	479	19	319.191	23.64	-	1		AntiBase_2017_Trichoderma	Acids	Trichodermic acid A	Li, Dong-Li et al., Helv. Chim. Acta 95 (2012) 805-809; K-08277	(Name: Trichodermic acid A, Type: [M-H]-, Num: 463, Formula: C19H28O4, RT: None, MassErrorPPM: -0.76641, MassErrorMass: -0.00025, Additional information: {'Source': '[F] endophytic Trichoderma spirale', 'STDInchiKey': 'HOZHXCYISCFSFQ-PFVFAAEOSA-N', 'LiteratureReferences': 'Li, Dong-Li et al., Helv. Chim. Acta 95 (2012) 805-809; K-08277 '});(Name: Trichodermic acid B, Type: [M-H]-, Num: 464, Formu…
1292	324	13	249.076	10.22	-	1		AntiBase_2017_Trichoderma	Acids	(E)-6-(2,4-Dihydroxyl-5-methylphenyl)-6-oxo-2-hexenoic acid	Ma, Liying et al., J. Antibiot. 64 (2011) 645-7; K-07750	(Name: (E)-6-(2,4-Dihydroxyl-5-methylphenyl)-6-oxo-2-hexenoic acid, Type: [M-H]-, Num: 442, Formula: C13H14O5, RT: None, MassErrorPPM: -1.54410, MassErrorMass: -0.00039, Additional information: {'Source': '[F] Trichoderma sp.', 'STDInchiKey': 'GVLNMYQUWRBNBY-HWKANZROSA-N', 'LiteratureReferences': 'Ma, Liying et al., J. Antibiot. 64 (2011) 645-7; K-07750 '})
1293	459	13	249.077	10.12	-	1		AntiBase_2017_Trichoderma	Acids	(E)-6-(2,4-Dihydroxyl-5-methylphenyl)-6-oxo-2-hexenoic acid	Ma, Liying et al., J. Antibiot. 64 (2011) 645-7; K-07750	(Name: (E)-6-(2,4-Dihydroxyl-5-methylphenyl)-6-oxo-2-hexenoic acid, Type: [M-H]-, Num: 442, Formula: C13H14O5, RT: None, MassErrorPPM: -0.83658, MassErrorMass: -0.00021, Additional information: {'Source': '[F] Trichoderma sp.', 'STDInchiKey': 'GVLNMYQUWRBNBY-HWKANZROSA-N', 'LiteratureReferences': 'Ma, Liying et al., J. Antibiot. 64 (2011) 645-7; K-07750 '})
166	245	13	231.066	18.46	-	1		AntiBase_2017_Trichoderma	Acids	(E)-6-(2,4-Dihydroxyl-5-methylphenyl)-6-oxo-2-hexenoic acid	Ma, Liying et al., J. Antibiot. 64 (2011) 645-7; K-07751	RT delta: -1.00 (Name: (E)-6-(2,4-Dihydroxyl-5-methylphenyl)-6-oxo-2-hexenoic acid Type: [M-H2O-H]-, Num: 442, Formula: C13H14O5, RT: None, MassErrorPPM: -1.04704, MassErrorMass: -0.00026, Additional information: {'Source': '[F] Trichoderma sp.', 'STDInchiKey': 'GVLNMYQUWRBNBY-HWKANZROSA-N', 'LiteratureReferences': 'Ma, Liying et al., J. Antibiot. 64 (2011) 645-7; K-07750 '});RT delta: -1.00 (Nam…
14	261	12	223.097	19.33	-	1	[M-H]-	AntiBase_2017_Trichoderma	Pyrones	Trichopyrone	Abdel-Lateff, Ahmed et al., Z. Naturforsch., 64C (2009) 186-192; K-06590	(Name: Trichopyrone, Type: M match, Num: 418, Formula: C12H16O4, RT: None, MassErrorPPM: -2.24228, MassErrorMass: -0.00050, Additional information: {'Source': '[F] Trichoderma viride', 'STDInchiKey': 'FZRONMQCTKLDIC-GQCTYLIASA-N', 'LiteratureReferences': 'Abdel-Lateff, Ahmed et al., Z. Naturforsch., 64C (2009) 186-192; K-06590 '})
15	274	12	223.097	23.54	-	1		AntiBase_2017_Trichoderma	Pyrones	Trichopyrone	Abdel-Lateff, Ahmed et al., Z. Naturforsch., 64C (2009) 186-192; K-06590	(Name: Trichopyrone, Type: [M-H]-, Num: 418, Formula: C12H16O4, RT: None, MassErrorPPM: -2.24052, MassErrorMass: -0.00050, Additional information: {'Source': '[F] Trichoderma viride', 'STDInchiKey': 'FZRONMQCTKLDIC-GQCTYLIASA-N', 'LiteratureReferences': 'Abdel-Lateff, Ahmed et al., Z. Naturforsch., 64C (2009) 186-192; K-06590 '})
17	280	10	333.206	21.47	+	1		AntiBase_2017_Trichoderma	Pyrones	6-n-Pentyl-2H-pyran-2-one; 6-n-Pentyl-a-pyrone	Dunlop, R.W. et al., J. Nat. Prod. 1989, 52, 67-74; L. Serrano- Carreon et al., Biotechnol. Lett. 14 (1992) 1019-1024; Turner II, 48, 105; A.H.S. Zeid et al., Bull. Natl. Res. Cent. (Egypt) 25 (2000) 207-222; K-00114	(Name: 6-n-Pentyl-2H-pyran-2-one; 6-n-Pentyl-a-pyrone, Type: [2M+H]+, Num: 93, Formula: C10H14O2, RT: None, MassErrorPPM: -1.54641, MassErrorMass: -0.00026, Additional information: {'Source': '[F] Trichoderma koningii; Trichoderma harzianum + fatty acid methyl esters, Trichoderma harzianum rifai, Trichoderma hamatum', 'STDInchiKey': 'MAUFTTLGOUBZNA-UHFFFAOYSA-N', 'LiteratureReferences': 'Dunlop, …
37	253	10	199.133	17.7	+	1		AntiBase_2017_Trichoderma	Pyrones	6-n-Pentyl-2H-pyran-2-one; 6-n-Pentyl-a-pyrone	Dunlop, R.W. et al., J. Nat. Prod. 1989, 52, 67-74; L. Serrano- Carreon et al., Biotechnol. Lett. 14 (1992) 1019-1024; Turner II, 48, 105; A.H.S. Zeid et al., Bull. Natl. Res. Cent. (Egypt) 25 (2000) 207-222; K-00114	(Name: 6-n-Pentyl-2H-pyran-2-one; 6-n-Pentyl-a-pyrone, Type: [M+CH3OH+H]+, Num: 93, Formula: C10H14O2, RT: None, MassErrorPPM: 0.93151, MassErrorMass: 0.00015, Additional information: {'Source': '[F] Trichoderma koningii; Trichoderma harzianum + fatty acid methyl esters, Trichoderma harzianum rifai, Trichoderma hamatum', 'STDInchiKey': 'MAUFTTLGOUBZNA-UHFFFAOYSA-N', 'LiteratureReferences': 'Dunlo…
45	242	10	199.133	18.39	+	1		AntiBase_2017_Trichoderma	Pyrones	6-n-Pentyl-2H-pyran-2-one; 6-n-Pentyl-a-pyrone	Dunlop, R.W. et al., J. Nat. Prod. 1989, 52, 67-74; L. Serrano- Carreon et al., Biotechnol. Lett. 14 (1992) 1019-1024; Turner II, 48, 105; A.H.S. Zeid et al., Bull. Natl. Res. Cent. (Egypt) 25 (2000) 207-222; K-00114	(Name: 6-n-Pentyl-2H-pyran-2-one; 6-n-Pentyl-a-pyrone, Type: [M+CH3OH+H]+, Num: 93, Formula: C10H14O2, RT: None, MassErrorPPM: 0.96338, MassErrorMass: 0.00016, Additional information: {'Source': '[F] Trichoderma koningii; Trichoderma harzianum + fatty acid methyl esters, Trichoderma harzianum rifai, Trichoderma hamatum', 'STDInchiKey': 'MAUFTTLGOUBZNA-UHFFFAOYSA-N', 'LiteratureReferences': 'Dunlo…
46	237	7	151.073	7.5	+	1		AntiBase_2017_Trichoderma	Pyrones	4,4-Dimethyl-tetrahydro-pyran-2-one	Miyu KAMO, ... Tomoo HOSOE, J. Antibiot. 69 (2016) 451-455 [K-09442, K-09442si]	(Name: 4,4-Dimethyl-tetrahydro-pyran-2-one, Type: [M+Na]+, Num: 396, Formula: C7H12O2, RT: None, MassErrorPPM: 1.47064, MassErrorMass: 0.00019, Additional information: {'Source': '[F] arctic Trichoderma polysporum OPU1571', 'STDInchiKey': 'QBEOGDDXOQMTPC-UHFFFAOYSA-N', 'LiteratureReferences': 'Miyu KAMO, ... Tomoo HOSOE, J. Antibiot. 69 (2016) 451-455 [K-09442, K-09442si]'});(Name: 4,4-Dimethyl-t…
92	281	10	165.091	20.95	+	1	[M+H]+	AntiBase_2017_Trichoderma	Pyrones	6-n-Pentenyl-a-pyrone; 6-[(E)-Pent-1-enyl]-alpha-pyrone	L. Serrano-Carreon et al., Biotechnol. Lett. 14 (1992) 1019- 1024; Turner II, 104; A.H.S. Zeid et al., Bull. Natl. Res. Cent. (Egypt) 25 (2000) 207-222; Zhang, Dahai et al., Bull. Korean Chem. Soc. 28 (2007) 887-888; K-00114,K-06285	(Name: 6-n-Pentenyl-a-pyrone; 6-[(E)-Pent-1-enyl]-alpha-pyrone, Type: M match, Num: 184, Formula: C10H12O2, RT: None, MassErrorPPM: -0.00218, MassErrorMass: -0.00000, Additional information: {'Source': '[F] Trichoderma harzianum rifai, Trichoderma hamatum [F] Botrytis sp.', 'STDInchiKey': 'GVUAFSNSBZBVES-GQCTYLIASA-N', 'LiteratureReferences': 'L. Serrano-Carreon et al., Biotechnol. Lett. 14 (1992…
115	239	10	165.091	19.82	+	1	[M+H]+	AntiBase_2017_Trichoderma	Pyrones	6-n-Pentenyl-a-pyrone; 6-[(E)-Pent-1-enyl]-alpha-pyrone	L. Serrano-Carreon et al., Biotechnol. Lett. 14 (1992) 1019- 1024; Turner II, 104; A.H.S. Zeid et al., Bull. Natl. Res. Cent. (Egypt) 25 (2000) 207-222; Zhang, Dahai et al., Bull. Korean Chem. Soc. 28 (2007) 887-888; K-00114,K-06285	(Name: 6-n-Pentenyl-a-pyrone; 6-[(E)-Pent-1-enyl]-alpha-pyrone, Type: M match, Num: 184, Formula: C10H12O2, RT: None, MassErrorPPM: 0.08773, MassErrorMass: 0.00001, Additional information: {'Source': '[F] Trichoderma harzianum rifai, Trichoderma hamatum [F] Botrytis sp.', 'STDInchiKey': 'GVUAFSNSBZBVES-GQCTYLIASA-N', 'LiteratureReferences': 'L. Serrano-Carreon et al., Biotechnol. Lett. 14 (1992) …
123	147	10	167.107	21.47	+	1	[M+H]+	AntiBase_2017_Trichoderma	Pyrones	6-n-Pentenyl-a-pyrone; 6-[(E)-Pent-1-enyl]-alpha-pyrone	L. Serrano-Carreon et al., Biotechnol. Lett. 14 (1992) 1019- 1024; Turner II, 104; A.H.S. Zeid et al., Bull. Natl. Res. Cent. (Egypt) 25 (2000) 207-222; Zhang, Dahai et al., Bull. Korean Chem. Soc. 28 (2007) 887-888; K-00114,K-06285	(Name: 6-n-Pentyl-2H-pyran-2-one; 6-n-Pentyl-a-pyrone, Type: M match, Num: 93, Formula: C10H14O2, RT: None, MassErrorPPM: -0.66383, MassErrorMass: -0.00011, Additional information: {'Source': '[F] Trichoderma koningii; Trichoderma harzianum + fatty acid methyl esters, Trichoderma harzianum rifai, Trichoderma hamatum', 'STDInchiKey': 'MAUFTTLGOUBZNA-UHFFFAOYSA-N', 'LiteratureReferences': 'Dunlop, …
124	140	10	187.073	19.42	+	1		AntiBase_2017_Trichoderma	Pyrones	6-n-Pentenyl-a-pyrone; 6-[(E)-Pent-1-enyl]-alpha-pyrone	L. Serrano-Carreon et al., Biotechnol. Lett. 14 (1992) 1019- 1024; Turner II, 104; A.H.S. Zeid et al., Bull. Natl. Res. Cent. (Egypt) 25 (2000) 207-222; Zhang, Dahai et al., Bull. Korean Chem. Soc. 28 (2007) 887-888; K-00114,K-06285	(Name: 6-n-Pentenyl-a-pyrone; 6-[(E)-Pent-1-enyl]-alpha-pyrone, Type: [M+Na]+, Num: 184, Formula: C10H12O2, RT: None, MassErrorPPM: 0.32744, MassErrorMass: 0.00005, Additional information: {'Source': '[F] Trichoderma harzianum rifai, Trichoderma hamatum [F] Botrytis sp.', 'STDInchiKey': 'GVUAFSNSBZBVES-GQCTYLIASA-N', 'LiteratureReferences': 'L. Serrano-Carreon et al., Biotechnol. Lett. 14 (1992) …
214	256	7	165.052	4.51	+	1		AntiBase_2017_Trichoderma	Lactones	Harzialactone B	T. Amagata et al., J. Antibiot. 51 (1998) 33'	(Name: Harzialactone B, Type: [M+Na]+, Num: 272, Formula: C7H10O3, RT: None, MassErrorPPM: 0.66233, MassErrorMass: 0.00009, Additional information: {'Source': '[F] marine Trichoderma harzianum [An] from sponge Halichondria okadai', 'STDInchiKey': 'NMISCWYXUUBUIR-UHFFFAOYSA-N', 'LiteratureReferences': 'T. Amagata et al., J. Antibiot. 51 (1998) 33'});(Name: Trichodermone A, Type: [M+Na]+, Num: 438,…
569	387	11	193.086	17.98	+	1		AntiBase_2017_Trichoderma	Lactones	Harzialactone A	T. Amagata et al., J. Antibiot. 51 (1998) 33'	(Name: Harzialactone A; (3R,5R)-5-Benzyl-3-hydroxy-dihydrofuran-2-one, Type: [M+H]+, Num: 271, Formula: C11H12O3, RT: None, MassErrorPPM: 0.77188, MassErrorMass: 0.00015, Additional information: {'Source': '[F] marine Trichoderma harzianum, arctic T. polysporum OPU1571 [An] from sponge Halichondria okadai', 'STDInchiKey': 'QDWGWZDQSRYLTG-NXEZZACHSA-N', 'LiteratureReferences': 'T. Amagata et al., …
570	468	11	207.066	16.54	-	1		AntiBase_2017_Trichoderma	Lactones	3-Hydroxy-5-(4-hydroxybenzyl)dihydrofuran-2(3H)-one	Sun, Sha et al., J. Asian Nat. Prod. Res. 11 (2009) 897-902; K-06965	(Name: 3-Hydroxy-5-(4-hydroxybenzyl)dihydrofuran-2(3H)-one, Type: [M-H]-, Num: 430, Formula: C11H12O4, RT: None, MassErrorPPM: -2.70805, MassErrorMass: -0.00056, Additional information: {'Source': '[F] marine Trichoderma atrovirade G20-12', 'STDInchiKey': 'UDOHEOHCGKTDFH-UHFFFAOYSA-N', 'LiteratureReferences': 'Sun, Sha et al., J. Asian Nat. Prod. Res. 11 (2009) 897-902; K-06965 '})
1004	90	11	209.081	10.11	+	1		AntiBase_2017_Trichoderma	Lactones	3-Hydroxy-5-(4-hydroxybenzyl)dihydrofuran-2(3H)-one	Sun, Sha et al., J. Asian Nat. Prod. Res. 11 (2009) 897-902; K-06965	(Name: 3-Hydroxy-5-(4-hydroxybenzyl)dihydrofuran-2(3H)-one, Type: [M+H]+, Num: 430, Formula: C11H12O4, RT: None, MassErrorPPM: 0.32931, MassErrorMass: 0.00007, Additional information: {'Source': '[F] marine Trichoderma atrovirade G20-12', 'STDInchiKey': 'UDOHEOHCGKTDFH-UHFFFAOYSA-N', 'LiteratureReferences': 'Sun, Sha et al., J. Asian Nat. Prod. Res. 11 (2009) 897-902; K-06965 '})
1009	35	11	209.081	10.37	+	1		AntiBase_2017_Trichoderma	Lactones	3-Hydroxy-5-(4-hydroxybenzyl)dihydrofuran-2(3H)-one	Sun, Sha et al., J. Asian Nat. Prod. Res. 11 (2009) 897-902; K-06965	(Name: 3-Hydroxy-5-(4-hydroxybenzyl)dihydrofuran-2(3H)-one, Type: [M+H]+, Num: 430, Formula: C11H12O4, RT: None, MassErrorPPM: 0.49224, MassErrorMass: 0.00010, Additional information: {'Source': '[F] marine Trichoderma atrovirade G20-12', 'STDInchiKey': 'UDOHEOHCGKTDFH-UHFFFAOYSA-N', 'LiteratureReferences': 'Sun, Sha et al., J. Asian Nat. Prod. Res. 11 (2009) 897-902; K-06965 '})
1149	227	13	221.117	19.52	+	1		AntiBase_2017_Trichoderma	Lactones	Butenolid II; T39-butenolide	Vinale, F. et al., Lett. Appl. Microbiol. 43 (2006) 143-148; Vinale, Francesco et al., J. Nat. Prod. 75 (2012) 103-106; K-08075	(Name: Butenolid II; T39-butenolide, Type: [M+H]+, Num: 384, Formula: C13H16O3, RT: None, MassErrorPPM: 0.12818, MassErrorMass: 0.00003, Additional information: {'Source': '[F] Trichoderma harzianum strain T39 [F] Trichoderma cerinum', 'STDInchiKey': 'HEJVKIACUKWGNA-VNKDHWASSA-N', 'LiteratureReferences': 'Vinale, F. et al., Lett. Appl. Microbiol. 43 (2006) 143-148; Vinale, Francesco et al., J. Na…
1158	252	20	303.232	26.27	+	1	[M+H]+	AntiBase_2017_Trichoderma	Lactones	7-Deoxyrosenonolactone	Dockerill, B. et al., Phytochemistry, 17 (1978) 572, 1119	(Name: 7-Deoxyrosenonolactone, Type: M match, Num: 58, Formula: C20H30O2, RT: None, MassErrorPPM: -0.01509, MassErrorMass: -0.00000, Additional information: {'Source': '[F] Trichoderma roseum', 'STDInchiKey': 'CTCROMXVKZUKQD-BPEACIIKSA-N', 'LiteratureReferences': 'Dockerill, B. et al., Phytochemistry, 17 (1978) 572, 1119;'})
1159	321	20	303.232	29.75	+	1	[M+H]+	AntiBase_2017_Trichoderma	Lactones	7-Deoxyrosenonolactone	Dockerill, B. et al., Phytochemistry, 17 (1978) 572, 1119	(Name: 7-Deoxyrosenonolactone, Type: M match, Num: 58, Formula: C20H30O2, RT: None, MassErrorPPM: 0.78547, MassErrorMass: 0.00024, Additional information: {'Source': '[F] Trichoderma roseum', 'STDInchiKey': 'CTCROMXVKZUKQD-BPEACIIKSA-N', 'LiteratureReferences': 'Dockerill, B. et al., Phytochemistry, 17 (1978) 572, 1119;'})
313	347	8	150.055	7.99	+	1		AntiBase_2017_Trichoderma	Isonitriles	2-Hydroxy-2-isocyano-4-vinyl-2-cyclopenten-1-one; Isonitrin D	A. Fijiwara et al., Agric. Biol. Chem. 46 (1982) 1803'})	(Name: 2-Hydroxy-2-isocyano-4-vinyl-2-cyclopenten-1-one; Isonitrin D, Type: [M+H]+, Num: 8, Formula: C8H7NO2, RT: None, MassErrorPPM: 0.89860, MassErrorMass: 0.00013, Additional information: {'Source': '[F] Trichoderma harzianum j-166 (FERM-p 3203), etc. d: T. koningii (ATCC 18649), etc., T. polysporum (ATCC 16641), etc., T. viride Wn-113, etc.', 'STDInchiKey': 'BKJHWSHJUPOQGW-MRVPVSSYSA-N', 'Lit…
454	411	8	150.055	9.7	+	1		AntiBase_2017_Trichoderma	Isonitriles	2-Hydroxy-2-isocyano-4-vinyl-2-cyclopenten-1-one; Isonitrin D	A. Fijiwara et al., Agric. Biol. Chem. 46 (1982) 1803'})	(Name: 2-Hydroxy-2-isocyano-4-vinyl-2-cyclopenten-1-one; Isonitrin D, Type: [M+H]+, Num: 8, Formula: C8H7NO2, RT: None, MassErrorPPM: 0.92003, MassErrorMass: 0.00014, Additional information: {'Source': '[F] Trichoderma harzianum j-166 (FERM-p 3203), etc. d: T. koningii (ATCC 18649), etc., T. polysporum (ATCC 16641), etc., T. viride Wn-113, etc.', 'STDInchiKey': 'BKJHWSHJUPOQGW-MRVPVSSYSA-N', 'Lit…
455	404	8	150.055	3.65	+	1		AntiBase_2017_Trichoderma	Isonitriles	2-Hydroxy-2-isocyano-4-vinyl-2-cyclopenten-1-one; Isonitrin D	A. Fijiwara et al., Agric. Biol. Chem. 46 (1982) 1803'})	(Name: 2-Hydroxy-2-isocyano-4-vinyl-2-cyclopenten-1-one; Isonitrin D, Type: [M+H]+, Num: 8, Formula: C8H7NO2, RT: None, MassErrorPPM: 0.97769, MassErrorMass: 0.00015, Additional information: {'Source': '[F] Trichoderma harzianum j-166 (FERM-p 3203), etc. d: T. koningii (ATCC 18649), etc., T. polysporum (ATCC 16641), etc., T. viride Wn-113, etc.', 'STDInchiKey': 'BKJHWSHJUPOQGW-MRVPVSSYSA-N', 'Lit…
456	469	8	150.055	6.95	+	1		AntiBase_2017_Trichoderma	Isonitriles	2-Hydroxy-2-isocyano-4-vinyl-2-cyclopenten-1-one; Isonitrin D	A. Fijiwara et al., Agric. Biol. Chem. 46 (1982) 1803'})	(Name: 2-Hydroxy-2-isocyano-4-vinyl-2-cyclopenten-1-one; Isonitrin D, Type: [M+H]+, Num: 8, Formula: C8H7NO2, RT: None, MassErrorPPM: 1.35494, MassErrorMass: 0.00020, Additional information: {'Source': '[F] Trichoderma harzianum j-166 (FERM-p 3203), etc. d: T. koningii (ATCC 18649), etc., T. polysporum (ATCC 16641), etc., T. viride Wn-113, etc.', 'STDInchiKey': 'BKJHWSHJUPOQGW-MRVPVSSYSA-N', 'Lit…
24	224	10	181.086	16.19	+	1	[M+H]+	AntiBase_2017_Trichoderma		2,4-Dihydroxy-3,5-dimethylacetophenone; Clavatol	Gatenbeck, S. et al, Acta Chem. Scand., 1966, 2O, 2334; L. Astudillo et al., World J. Microbiol. Biotechnol. 16 (2000) 585-7; Trisuwan, Kongkiat et al., J. Nat. Prod. 71 (2008) 1323-1326	(Name: 2,4-Dihydroxy-3,5-dimethylacetophenone; Clavatol, Type: M match, Num: 6, Formula: C10H12O3, RT: None, MassErrorPPM: 0.17812, MassErrorMass: 0.00003, Additional information: {'Source': '[F] Aspergillus clavatus; Zygomycetes, Trichoderma pseudokoningii Rifai [F] marine Nigrospora sp. PSU-F5', 'STDInchiKey': 'AMZNYVFIWCPUAY-UHFFFAOYSA-N', 'LiteratureReferences': 'Gatenbeck, S. et al, Acta Che…
25	170	10	181.086	11.86	+	1	[M+H]+	AntiBase_2017_Trichoderma		2,4-Dihydroxy-3,5-dimethylacetophenone; Clavatol	Gatenbeck, S. et al, Acta Chem. Scand., 1966, 2O, 2334; L. Astudillo et al., World J. Microbiol. Biotechnol. 16 (2000) 585-7; Trisuwan, Kongkiat et al., J. Nat. Prod. 71 (2008) 1323-1326	(Name: 2,4-Dihydroxy-3,5-dimethylacetophenone; Clavatol, Type: M match, Num: 6, Formula: C10H12O3, RT: None, MassErrorPPM: 0.39182, MassErrorMass: 0.00007, Additional information: {'Source': '[F] Aspergillus clavatus; Zygomycetes, Trichoderma pseudokoningii Rifai [F] marine Nigrospora sp. PSU-F5', 'STDInchiKey': 'AMZNYVFIWCPUAY-UHFFFAOYSA-N', 'LiteratureReferences': 'Gatenbeck, S. et al, Acta Che…
26	212	10	181.086	14.91	+	1		AntiBase_2017_Trichoderma		2,4-Dihydroxy-3,5-dimethylacetophenone; Clavatol	Gatenbeck, S. et al, Acta Chem. Scand., 1966, 2O, 2334; L. Astudillo et al., World J. Microbiol. Biotechnol. 16 (2000) 585-7; Trisuwan, Kongkiat et al., J. Nat. Prod. 71 (2008) 1323-1326	(Name: 2,4-Dihydroxy-3,5-dimethylacetophenone; Clavatol, Type: [M+H]+, Num: 6, Formula: C10H12O3, RT: None, MassErrorPPM: -0.10512, MassErrorMass: -0.00002, Additional information: {'Source': '[F] Aspergillus clavatus; Zygomycetes, Trichoderma pseudokoningii Rifai [F] marine Nigrospora sp. PSU-F5', 'STDInchiKey': 'AMZNYVFIWCPUAY-UHFFFAOYSA-N', 'LiteratureReferences': 'Gatenbeck, S. et al, Acta Ch…
27	265	10	181.086	20.4	+	1		AntiBase_2017_Trichoderma		2,4-Dihydroxy-3,5-dimethylacetophenone; Clavatol	Gatenbeck, S. et al, Acta Chem. Scand., 1966, 2O, 2334; L. Astudillo et al., World J. Microbiol. Biotechnol. 16 (2000) 585-7; Trisuwan, Kongkiat et al., J. Nat. Prod. 71 (2008) 1323-1326	(Name: 2,4-Dihydroxy-3,5-dimethylacetophenone; Clavatol, Type: [M+H]+, Num: 6, Formula: C10H12O3, RT: None, MassErrorPPM: -0.11809, MassErrorMass: -0.00002, Additional information: {'Source': '[F] Aspergillus clavatus; Zygomycetes, Trichoderma pseudokoningii Rifai [F] marine Nigrospora sp. PSU-F5', 'STDInchiKey': 'AMZNYVFIWCPUAY-UHFFFAOYSA-N', 'LiteratureReferences': 'Gatenbeck, S. et al, Acta Ch…
116	315	11	197.117	23.18	+	1	[M+H]+	AntiBase_2017_Trichoderma		Trichocyalide B	Fukuda, Takashi et al., J. Antibiot. 65 (2012) 565-569; K-08579	(Name: Trichocyalide B, Type: M match, Num: 471, Formula: C11H16O3, RT: None, MassErrorPPM: 0.84550, MassErrorMass: 0.00017, Additional information: {'Source': '[F] Trichoderma sp. FKI-5513', 'STDInchiKey': 'WGPOFWGOLKSEIR-ONEGZZNKSA-N', 'LiteratureReferences': 'Fukuda, Takashi et al., J. Antibiot. 65 (2012) 565-569; K-08579'})
292	285	14	273.109	21.62	+	1		AntiBase_2017_Trichoderma		Trichorin-B	T. Katayama et al., J. Antibiot. 30 (1977), 430	(Name: Trichorin-B, Type: [M+Na]+, Num: 267, Formula: C14H18O4, RT: None, MassErrorPPM: -1.54433, MassErrorMass: -0.00039, Additional information: {'Source': '[F] Trichoderma sp.', 'STDInchiKey': 'JNMFMQPOJUJJSC-UHFFFAOYSA-N', 'LiteratureReferences': 'T. Katayama et al., J. Antibiot. 30 (1977), 430'})
1001	86	7	140.071	7.29	+	1		AntiBase_2017_Trichoderma		Myrothenone B; (5R)-3-Amino-5-hydroxy-5-vinyl-2-cyclopenten-1-one	Li, Xifeng et al., Chem. Pharm. Bull. 53 (2005) 453-455; Lin, Wenhan et al., J. Antibiot. 58 (2005) 594-598; Feng, Zhile et al., Bull. Korean Chem. Soc. 30 (2009) 2345-2350; K-03211,K-03064,K-07522	(Name: Myrothenone B; (5R)-3-Amino-5-hydroxy-5-vinyl-2-cyclopenten-1-one, Type: [M+H]+, Num: 357, Formula: C7H9NO2, RT: None, MassErrorPPM: 0.37181, MassErrorMass: 0.00005, Additional information: {'Source': '[B] endophytic Streptomyces sp. from mangrove Aegiceras comiculatum [F] marine Myrothecium sp. [F] marine Trichoderma viride', 'STDInchiKey': 'RNZVUWAMBDXWDJ-ZETCQYMHSA-N', 'LiteratureRefere…
1002	103	7	140.071	7.87	+	1		AntiBase_2017_Trichoderma		Myrothenone B; (5R)-3-Amino-5-hydroxy-5-vinyl-2-cyclopenten-1-one	Li, Xifeng et al., Chem. Pharm. Bull. 53 (2005) 453-455; Lin, Wenhan et al., J. Antibiot. 58 (2005) 594-598; Feng, Zhile et al., Bull. Korean Chem. Soc. 30 (2009) 2345-2350; K-03211,K-03064,K-07522	(Name: Myrothenone B; (5R)-3-Amino-5-hydroxy-5-vinyl-2-cyclopenten-1-one, Type: [M+H]+, Num: 357, Formula: C7H9NO2, RT: None, MassErrorPPM: 0.41104, MassErrorMass: 0.00006, Additional information: {'Source': '[B] endophytic Streptomyces sp. from mangrove Aegiceras comiculatum [F] marine Myrothecium sp. [F] marine Trichoderma viride', 'STDInchiKey': 'RNZVUWAMBDXWDJ-ZETCQYMHSA-N', 'LiteratureRefere…
1003	78	7	140.071	6.93	+	1		AntiBase_2017_Trichoderma		Myrothenone B; (5R)-3-Amino-5-hydroxy-5-vinyl-2-cyclopenten-1-one	Li, Xifeng et al., Chem. Pharm. Bull. 53 (2005) 453-455; Lin, Wenhan et al., J. Antibiot. 58 (2005) 594-598; Feng, Zhile et al., Bull. Korean Chem. Soc. 30 (2009) 2345-2350; K-03211,K-03064,K-07522	(Name: Myrothenone B; (5R)-3-Amino-5-hydroxy-5-vinyl-2-cyclopenten-1-one, Type: [M+H]+, Num: 357, Formula: C7H9NO2, RT: None, MassErrorPPM: 0.37977, MassErrorMass: 0.00005, Additional information: {'Source': '[B] endophytic Streptomyces sp. from mangrove Aegiceras comiculatum [F] marine Myrothecium sp. [F] marine Trichoderma viride', 'STDInchiKey': 'RNZVUWAMBDXWDJ-ZETCQYMHSA-N', 'LiteratureRefere…
1008	115	7	161.036	8.69	+	1		AntiBase_2017_Trichoderma		Trichodenone C	T. Amagata et al., J. Antibiot. 51 (1998) 33	(Name: Trichodenone C, Type: [M+H]+, Num: 270, Formula: C7H9ClO2, RT: None, MassErrorPPM: 0.48585, MassErrorMass: 0.00008, Additional information: {'Source': '[F] marine Trichoderma harzianum [An] from sponge Halichondria okadai', 'STDInchiKey': 'ZUSUSTINOYQGKF-UHFFFAOYSA-N', 'LiteratureReferences': 'T. Amagata et al., J. Antibiot. 51 (1998) 33'})
1027	117	8	154.086	9.01	+	1		AntiBase_2017_Trichoderma		Methyl benzoate	Turner II, 9; T. Rezanka et al., Biotechnol. Lett. 16 (1994) 75-8; F.C.Pollak et al., Appl.Environ.Microbiol. 1996,62,1295-1299.; K-06845 K-00719	(Name: Methyl benzoate, Type: [M+NH4]+, Num: 137, Formula: C8H8O2, RT: None, MassErrorPPM: 0.48869, MassErrorMass: 0.00007, Additional information: {'Source': '[F] Trichoderma koningii, Phellinus spp.; [B] Streptomyces avermitilis, S. sp. Wo11 Trichoderma koningii Oudemans; S. citreus CBS 109.60', 'STDInchiKey': 'QPJVMBTYPHYUOC-UHFFFAOYSA-N', 'LiteratureReferences': 'Turner II, 9; T. Rezanka et a…
1036	33	8	168.066	4.43	+	1	[M+H]+	AntiBase_2017_Trichoderma		Isonitrin B; 4-Hydroxy-4-(1-hydroxy-ethyl)-6-oxa-bicyclo(3.1.0)hex-2-ene-carboisonitrile	Li, Xifeng et al., Chem. Pharm. Bull. 53 (2005) 453-455; Feng, Zhile et al., Bull. Korean Chem. Soc. 30 (2009) 2345-2350; K-03064,K-07522	(Name: Isonitrin B; 4-Hydroxy-4-(1-hydroxy-ethyl)-6-oxa-bicyclo(3.1.0)hex-2-ene-carboisonitrile, Type: M match, Num: 17, Formula: C8H9NO3, RT: None, MassErrorPPM: 0.81296, MassErrorMass: 0.00014, Additional information: {'Source': '[F] Trichoderma hamatum j-39 (FERM-p 3198), T. harzianum', 'STDInchiKey': 'ORZXXRGEVDJEIX-PSQAKQOGSA-N', 'LiteratureReferences': 'Turner II, 474, 484; Fujiwara, A. et …
1037	145	8	168.066	10.23	+	1		AntiBase_2017_Trichoderma		Isonitrin B; 4-Hydroxy-4-(1-hydroxy-ethyl)-6-oxa-bicyclo(3.1.0)hex-2-ene-carboisonitrile	Li, Xifeng et al., Chem. Pharm. Bull. 53 (2005) 453-455; Feng, Zhile et al., Bull. Korean Chem. Soc. 30 (2009) 2345-2350; K-03064,K-07522	(Name: Isonitrin B; 4-Hydroxy-4-(1-hydroxy-ethyl)-6-oxa-bicyclo(3.1.0)hex-2-ene-carboisonitrile, Type: [M+H]+, Num: 17, Formula: C8H9NO3, RT: None, MassErrorPPM: 0.49538, MassErrorMass: 0.00008, Additional information: {'Source': '[F] Trichoderma hamatum j-39 (FERM-p 3198), T. harzianum', 'STDInchiKey': 'ORZXXRGEVDJEIX-PSQAKQOGSA-N', 'LiteratureReferences': 'Turner II, 474, 484; Fujiwara, A. et a…
1038	248	8	168.066	18.88	+	1		AntiBase_2017_Trichoderma		Isonitrin B; 4-Hydroxy-4-(1-hydroxy-ethyl)-6-oxa-bicyclo(3.1.0)hex-2-ene-carboisonitrile	Li, Xifeng et al., Chem. Pharm. Bull. 53 (2005) 453-455; Feng, Zhile et al., Bull. Korean Chem. Soc. 30 (2009) 2345-2350; K-03064,K-07522	(Name: Isonitrin B; 4-Hydroxy-4-(1-hydroxy-ethyl)-6-oxa-bicyclo(3.1.0)hex-2-ene-carboisonitrile, Type: [M+H]+, Num: 17, Formula: C8H9NO3, RT: None, MassErrorPPM: -0.08512, MassErrorMass: -0.00001, Additional information: {'Source': '[F] Trichoderma hamatum j-39 (FERM-p 3198), T. harzianum', 'STDInchiKey': 'ORZXXRGEVDJEIX-PSQAKQOGSA-N', 'LiteratureReferences': 'Turner II, 474, 484; Fujiwara, A. et…
1039	82	8	169.05	7.05	+	1	[M+H]+	AntiBase_2017_Trichoderma		2,5-Dimethoxy-1,4-benzoquinone; Thermophyllin; Thermophillin	Gill/Steglich, 109 (fo 242); Thomson II, 106; Thomson III, 13; Nature,166,570,1949; Can.J.Micr.,18,261, 1972; CA,45,2155	(Name: 2,5-Dimethoxy-1,4-benzoquinone; Thermophyllin; Thermophillin, Type: M match, Num: 7, Formula: C8H8O4, RT: None, MassErrorPPM: 0.69971, MassErrorMass: 0.00012, Additional information: {'Source': '[F] Polyporus fumosus, Lenzites thermophila, Trichoderma pseudokoningii, [F] Gloeophyllum sepiarum', 'STDInchiKey': 'RMMPZDDLWLALLJ-UHFFFAOYSA-N', 'LiteratureReferences': 'Gill/Steglich, 109 (fo 24…
1040	75	8	169.05	6.83	+	1		AntiBase_2017_Trichoderma		2,5-Dimethoxy-1,4-benzoquinone; Thermophyllin; Thermophillin,	Gill/Steglich, 109 (fo 242); Thomson II, 106; Thomson III, 13; Nature,166,570,1949; Can.J.Micr.,18,261, 1972; CA,45,2155	(Name: 2,5-Dimethoxy-1,4-benzoquinone; Thermophyllin; Thermophillin, Type: [M+H]+, Num: 7, Formula: C8H8O4, RT: None, MassErrorPPM: 0.64101, MassErrorMass: 0.00011, Additional information: {'Source': '[F] Polyporus fumosus, Lenzites thermophila, Trichoderma pseudokoningii, [F] Gloeophyllum sepiarum', 'STDInchiKey': 'RMMPZDDLWLALLJ-UHFFFAOYSA-N', 'LiteratureReferences': 'Gill/Steglich, 109 (fo 242…
1043	81	8	170.081	6.97	+	1	[M+H]+	AntiBase_2017_Trichoderma		MR-93A; 4-(3,4-Dihydroxy-(E)-1-pentenyl)-oxazole	. Lee et al., J. Nat. Prod. 58 (1995) 1605-7; Lee C.H. et al., J. Antibiot. 50 (1997) 469-73, 474-8; K-08034	(Name: MR-93A; 4-(3,4-Dihydroxy-(E)-1-pentenyl)-oxazole, Type: M match, Num: 246, Formula: C8H11NO3, RT: None, MassErrorPPM: 1.02235, MassErrorMass: 0.00017, Additional information: {'Source': '[F] Trichoderma harzianum KCTC 0114BP', 'STDInchiKey': 'OJHXOUXLAAAJPT-NSCUHMNNSA-N', 'LiteratureReferences': 'C. Lee et al., J. Nat. Prod. 58 (1995) 1605-7; Lee C.H. et al., J. Antibiot. 50 (1997) 469-73,…
1044	63	8	170.081	5.95	+	1		AntiBase_2017_Trichoderma		MR-93A; 4-(3,4-Dihydroxy-(E)-1-pentenyl)-oxazole	. Lee et al., J. Nat. Prod. 58 (1995) 1605-7; Lee C.H. et al., J. Antibiot. 50 (1997) 469-73, 474-8; K-08034	(Name: MR-93A; 4-(3,4-Dihydroxy-(E)-1-pentenyl)-oxazole, Type: [M+H]+, Num: 246, Formula: C8H11NO3, RT: None, MassErrorPPM: 0.66805, MassErrorMass: 0.00011, Additional information: {'Source': '[F] Trichoderma harzianum KCTC 0114BP', 'STDInchiKey': 'OJHXOUXLAAAJPT-NSCUHMNNSA-N', 'LiteratureReferences': 'C. Lee et al., J. Nat. Prod. 58 (1995) 1605-7; Lee C.H. et al., J. Antibiot. 50 (1997) 469-73, …
1060	1	8	190.048	3.07	+	1		AntiBase_2017_Trichoderma		Isonitrin B	Turner II, 474, 484; Fujiwara, A. et al., Agric. Biol. Chem. 46 (1982) 1803, 1811; Lee C.H. et al., J. Antibiot. 50 (1997) 469-73, 474-8; K-08034	(Name: Isonitrin B; 4-Hydroxy-4-(1-hydroxy-ethyl)-6-oxa-bicyclo(3.1.0)hex-2-ene-carboisonitrile, Type: [M+Na]+, Num: 17, Formula: C8H9NO3, RT: None, MassErrorPPM: 1.29948, MassErrorMass: 0.00022, Additional information: {'Source': '[F] Trichoderma hamatum j-39 (FERM-p 3198), T. harzianum', 'STDInchiKey': 'ORZXXRGEVDJEIX-PSQAKQOGSA-N', 'LiteratureReferences': 'Turner II, 474, 484; Fujiwara, A. et …
1064	87	8	192.063	7.31	+	1		AntiBase_2017_Trichoderma		MR-93A; 4-(3,4-Dihydroxy-(E)-1-pentenyl)-oxazole	. Lee et al., J. Nat. Prod. 58 (1995) 1605-7; Lee C.H. et al., J. Antibiot. 50 (1997) 469-73, 474-8; K-08034	(Name: MR-93A; 4-(3,4-Dihydroxy-(E)-1-pentenyl)-oxazole, Type: [M+Na]+, Num: 246, Formula: C8H11NO3, RT: None, MassErrorPPM: 0.95304, MassErrorMass: 0.00016, Additional information: {'Source': '[F] Trichoderma harzianum KCTC 0114BP', 'STDInchiKey': 'OJHXOUXLAAAJPT-NSCUHMNNSA-N', 'LiteratureReferences': 'C. Lee et al., J. Nat. Prod. 58 (1995) 1605-7; Lee C.H. et al., J. Antibiot. 50 (1997) 469-73,…
1065	68	8	192.063	6.64	+	1		AntiBase_2017_Trichoderma		MR-93A; 4-(3,4-Dihydroxy-(E)-1-pentenyl)-oxazole	. Lee et al., J. Nat. Prod. 58 (1995) 1605-7; Lee C.H. et al., J. Antibiot. 50 (1997) 469-73, 474-8; K-08034	(Name: MR-93A; 4-(3,4-Dihydroxy-(E)-1-pentenyl)-oxazole, Type: [M+Na]+, Num: 246, Formula: C8H11NO3, RT: None, MassErrorPPM: 1.16237, MassErrorMass: 0.00020, Additional information: {'Source': '[F] Trichoderma harzianum KCTC 0114BP', 'STDInchiKey': 'OJHXOUXLAAAJPT-NSCUHMNNSA-N', 'LiteratureReferences': 'C. Lee et al., J. Nat. Prod. 58 (1995) 1605-7; Lee C.H. et al., J. Antibiot. 50 (1997) 469-73,…
1066	53	8	192.063	5.21	+	1		AntiBase_2017_Trichoderma		MR-93A; 4-(3,4-Dihydroxy-(E)-1-pentenyl)-oxazole	. Lee et al., J. Nat. Prod. 58 (1995) 1605-7; Lee C.H. et al., J. Antibiot. 50 (1997) 469-73, 474-8; K-08034	(Name: MR-93A; 4-(3,4-Dihydroxy-(E)-1-pentenyl)-oxazole, Type: [M+Na]+, Num: 246, Formula: C8H11NO3, RT: None, MassErrorPPM: 0.98338, MassErrorMass: 0.00017, Additional information: {'Source': '[F] Trichoderma harzianum KCTC 0114BP', 'STDInchiKey': 'OJHXOUXLAAAJPT-NSCUHMNNSA-N', 'LiteratureReferences': 'C. Lee et al., J. Nat. Prod. 58 (1995) 1605-7; Lee C.H. et al., J. Antibiot. 50 (1997) 469-73,…
1067	66	8	192.063	6.53	+	1		AntiBase_2017_Trichoderma		MR-93A; 4-(3,4-Dihydroxy-(E)-1-pentenyl)-oxazole	. Lee et al., J. Nat. Prod. 58 (1995) 1605-7; Lee C.H. et al., J. Antibiot. 50 (1997) 469-73, 474-8; K-08034	(Name: MR-93A; 4-(3,4-Dihydroxy-(E)-1-pentenyl)-oxazole, Type: [M+Na]+, Num: 246, Formula: C8H11NO3, RT: None, MassErrorPPM: 0.58363, MassErrorMass: 0.00010, Additional information: {'Source': '[F] Trichoderma harzianum KCTC 0114BP', 'STDInchiKey': 'OJHXOUXLAAAJPT-NSCUHMNNSA-N', 'LiteratureReferences': 'C. Lee et al., J. Nat. Prod. 58 (1995) 1605-7; Lee C.H. et al., J. Antibiot. 50 (1997) 469-73,…
1107	204	9	162.055	14.26	+	1		AntiBase_2017_Trichoderma		2-Oxo-1-oxa-spiro[4,4]nona-3,6-diene-7-carboisonitrile	Baldwon, J. E., et al., J. Chem. Soc., Chem. Commun. 1985, (12), 816-17	(Name: 2-Oxo-1-oxa-spiro[4,4]nona-3,6-diene-7-carboisonitrile, Type: [M+H]+, Num: 57, Formula: C9H7NO2, RT: None, MassErrorPPM: 1.32809, MassErrorMass: 0.00021, Additional information: {'Source': '[F] Trichoderma hamatum', 'STDInchiKey': 'HUSFUKZYAHEJAT-UHFFFAOYSA-N', 'LiteratureReferences': 'Baldwon, J. E., et al., J. Chem. Soc., Chem. Commun. 1985, (12), 816-17'})
1185	260	16	299.056	19.68	-	1	[M-H]-	AntiBase_2017_Trichoderma		Trichodermaxanthone	Khamthong, Nanthaphong et al., Arch. Pharm. Res. 35 (2012) 461-468; K-08215	(Name: Trichodermaxanthone, Type: M match, Num: 458, Formula: C16H12O6, RT: None, MassErrorPPM: -0.73449, MassErrorMass: -0.00022, Additional information: {'Source': '[F] marine-derived Trichoderma aureoviride PSU-F95', 'STDInchiKey': 'SISQNEPGDXOOLM-UHFFFAOYSA-N', 'LiteratureReferences': 'Khamthong, Nanthaphong et al., Arch. Pharm. Res. 35 (2012) 461-468; K-08215 '})

## Sheet: Figure3b(Venn)
Metabolites found for group LD, PD, RL
Num	Metabolitenumber	Xn	MZ	RT	IonisationMode	Charge	Ion	Loss	Database	Annotation	AGS1_Area_N	AGS1_Area_L	AGS2_Area_N	AGS2_Area_L	AGS3_Area_N	AGS3_Area_L	AGS4_Area_N	AGS4_Area_L	AGS5_Area_N	AGS5_Area_L	LD2_Area_N	LD2_Area_L	LD3_Area_N	LD3_Area_L	LD4_Area_N	LD4_Area_L	LD5_Area_N	LD5_Area_L	LDMD_Area_N	LDMD_Area_L	PD1_Area_N	PD1_Area_L	PD2_Area_N	PD2_Area_L	PD3_Area_N	PD3_Area_L	PD4_Area_N	PD4_Area_L	PD5_Area_N	PD5_Area_L	PDMD_Area_N	PDMD_Area_L	RL1_Area_N	RL1_Area_L	RL3_Area_N	RL3_Area_L	RL4_Area_N	RL4_Area_L	RL5_Area_N
FP102	MET1	6	143.034	2.68	+	1					498716	65710.5	491572	61233.4	476089	56404.8	409816	50278.9	427517	52186.6	664291	852176	454152	33388.7	459465	34481.8	537849	30085.7	366431	13642.3	465688	35998.2	433591	37203.7	452743	34477	485917	29531.3	503094	38257.8	459047	45320.6	455648	41907.2	409122	33651.9	417123	40609.6	399745
FP120	MET3	6	228.979	3.87	+	1					411543	90340.4	417620	88819.2	1.09373e+06	93573.3	1.06941e+06	97881.5	358533	86883.3	364189	89736.3	381101	102180	399988	82922.8	566535	83533.2	364896	86964	353960	84875.8	839162	104326	947350	97015.5	410483	114670	380692	86896.6	828145	84775.9	309852	94763.4	319302	97073	308149	94136.3	869871
FP179	MET5	8	166.051	4	-	1					221994	140363	169806	116039	156662	107085	142160	97520.7	151897	99558.6	57225.8	155963	56293.4	108827	56014.7	102353	75517.6	105363	51825.4		114326	124140	67420.7	105371	112731	100817	96016.2	120452	114007	128138	96158	166369	480373	123278	299835	103984	197281	110554	220184
FP118	MET7	6	226.964	4.28	+	1		228.9795-H2			3.03059e+06	937547	2.94806e+06	931214	2.9139e+06	935667	3.31582e+06	1.07278e+06	3.29496e+06	1.08578e+06	2.9804e+06	1.94512e+06	3.01722e+06	946462	3.00908e+06	965789	3.48995e+06	1.01916e+06	2.85004e+06	851728	2.45078e+06	879980	2.43967e+06	975678	2.77684e+06	954214	2.57413e+06	946542	2.75636e+06	889709	2.21513e+06	763387	2.54703e+06	885766	2.81753e+06	1.05894e+06	2.66005e+06	1.01099e+06	2.65133e+06
FP121	MET8	6	235.008	4.31	+	1					470098	204060	401500	190726	398759	173009	399135	186240	414139	205735	543938	500397	397841	195233	378546	179000	444306	178568	378424	180158	334002	198521	347526	189830	376409	189222	336383	182982	457796	202052	314759	155623	374897	176507	379609	205298	353077	188530	341941
FP178	MET9	8	166.051	4.41	-	1	[M-H]-				934187	623257	826164	559193	715388	487037	641727	439533	624705	435218	275129	708488	243418	540267	298240	544303	316698	511546	189031	4141.21	624990	663539	332714	525228	584268	572135	495965	600955	609612	593173	407011	725566	2.54859e+06	618844	1.42139e+06	494091	923330	541749	998205
FP158	MET10	9	166.086	4.57	+	1					185676	169381	171723	150074	165645	146261	159869	144974	471996	142300	120139	255881	165492	152455	109292	166782	136566	147276	115705	153161	739951	644249	532013	166862	140774	165729	454008	576225	182486	177010	134945		487360	667523	603449	165133	194158	172184	553786
FP159	MET12	9	166.086	4.89	+	1					656475	605849	568478	551129	511288	479832	482117	445250	206050	446064	399094	965748	592084	534781	395518	561934	446319	521361	383426	515363	237007	197934	184898	592975	578961	544156	146099	201897	637814	592952	453150	383868	138744	212885	166948	536280	632278	577384	167265
FP124	MET13	6	242.959	4.98	+	1	[M+H]+				144709	68164.4	147148	60384.5	135764	4545.74	129809	59630.7	130659	61258.6	637851	1.09487e+06	100892	28724.5	114893	32626.2	125808	28026.5	107835	31595.1	144784	30312.7	129110	26285.7	128955	32246.7	115383	26229.9	117992	29542.7	124210	24939.1	111137	32052.6	106822	29872.9	91432	31460.5	97105.6
FP58	MET14	30	516.119	5.57	+	2					1.70375e+06	471040	1.55412e+06	416462	1.46154e+06	383104	1.34504e+06	368043	1.35881e+06	386734	19892.9	316134	96512.6	330932	146714	327284	81354.9	274786			2.92056e+06	616490	883660	599730	3.24806e+06	510920	2.82257e+06	534936	4.62125e+06	464550	1.88169e+06	1.24201e+06	4.04579e+06	599763	2.97635e+06	543563	2.69978e+06	560608	2.79111e+06
FP59	MET15	31	516.119	5.57	+	2					1.70375e+06	511237	1.55412e+06	41796.1	1.46154e+06	454635	1.34504e+06	407928	1.35881e+06	428182	19892.9	334563	96512.6	370338	146714	369562	81354.9	31153.5			2.92056e+06	690174	883660	691387	3.24806e+06	555169	2.82257e+06	560273	4.62125e+06	504720	1.88169e+06	1.41324e+06	4.04579e+06	680968	2.97635e+06	620970	2.69978e+06	593638	2.79111e+06
FP134	MET19	8	152.071	6.97	+	1					2.82706e+06	361593	2.58087e+06	338411	2.49374e+06	338002	2.28962e+06	304350	2.31563e+06	302983	910098	858381	878620	355639	833034	322714	984276	333478	713215		2.16366e+06	357838	1.10459e+06	318076	7.85175e+06	350651	6.56577e+06	345244	8.06677e+06	335292	4.05656e+06	628341	1.48814e+06	342818	1.9892e+06	313642	1.35479e+06	320992	1.25708e+06
FP144	MET20	8	169.05	7.02	+	1					207590	76955.1	200725	74882.8	196191	80246.9	174321	69692.1	197324	72102.4	111274	240138	69251	67272.3	102622	65387.1	84565.5	64155.4	60667.1		279331	64006.8	148467	58887.8	242791	64485.8	291933	71424.8	338703	72037.1	257977	109162	253756	58859.7	225494	68472.1	210136	58706.3	193119
FP104	MET21	6	151.039	7.05	+	1					251496	83399.4	218257	67569.6	229844	80907.8	201534	63859.5	209212	74432.8	143748	118621	72903.2	64871.8	85595.6	64244.7	82980.1	68143.5	48387.9		268798	61333.9	180008	59767.2	274731	72803.1	305742	64884.5	346354	72908.7	272191	137300	272395	62600.3	221478	60312.6	225973	67740.7	182370
FP127	MET22	7	140.071	7.29	+	1					121527	121057	111121	123866	101101	125415	92845.4	115960	97103.2	121437	94528.9	342880	86980.1	136937	104059	120914	123454	134810	81364.1	31949	98650.7	119228	65491.3	145354	86518.3	118284	98982.8	121234	86321.8	114349	64163.8	66517.8	156600	126239	106758	131400	88529	128535	89066.6
FP137	MET23	8	155.07	7.34	+	1					1.09411e+06	373743	1.11542e+06	387873	1.08894e+06	372750	923869	329724	975038	341935	657852	1.09066e+06	614116	349763	604232	333907	608006	340530	532559	36600.5	898575	342435	472835	323461	899994	356526	994367	364240	1.08165e+06	351250	741970	477774	1.84523e+06	341133	1.5999e+06	328469	1.1226e+06	351475	1.10135e+06
FP136	MET24	8	152.071	7.44	+	1					239098	55402	233299	57832.1	183680	43675.7	152958	35181.8	136311	32509.1	244586	154620	161369	51272.1	227993	46065.6	279822	48228.3	145847		226320	43072	108285	43580.7	133261	51022.7	156610	45936.6	167366	57687.9	117407		553827	39138.1	221134	48771.3	182371	40447.5	188939
FP18	MET25	11	188.071	7.61	+	1					82590.6	42251	74682.5	52351.7	81581	51923.5	306682	60750.6	307889	199930	34411.8	40848.7	77716.1	68596.4	40984.5	44070	60173.9	71985.4	242531	207258	35060.2	34511.7	74024	39421.4	115584	60624.1	76911.9	54715.4	90229	58283.4	104580	72622.7		15707.3	81217.1	55476.4	69401.4	36038.4	73453.9
FP17	MET26	11	188.071	7.82	+	1	[M+H]+	205.0972-H3N			341724	228225	314156	204670	317261	211443	110012	202625	106834	63624.7	217658	281684	300319	235971	195103	214797	213514	227300	81009.3	68285.7	445056	234729	298892	214215	474047	228811	266606	222095	418704	237920	334777	229675	182022	233129	284139	222315	265897	215185	268604
FP153	MET27	8	267.99	7.98	+	1					844118	113428	798126	101355	773165	121172	856392	123400	837401	121024	32937.4	114332	96659.7	116534	24062.4	104644	18473.7	110490	39370.7		1.35492e+06	103192	575595	110840	2.88104e+06	105351	1.29925e+06	118625	2.53699e+06	113951	1.57487e+06	265422	132074	110781	628205	110928	691905	117944	409326
FP25	MET30	16	489.103	9.1	+	2					8.89374e+06	1.33359e+07	8.55299e+06	1.30459e+07	8.50463e+06	1.26512e+07	8.0937e+06	1.24022e+07	8.1525e+06	1.23992e+07	229963	1.32167e+06	381890	2.01597e+06	414741	2.1454e+06	251762	1.45856e+06	1.73358e+06	1.40559e+06	1.4922e+07	1.76169e+07	4.86693e+06	1.0305e+07	2.50661e+07	2.19017e+07	1.20266e+07	1.55687e+07	2.70012e+07	2.16735e+07	9.84671e+06	1.9695e+07	9.95767e+06	1.41478e+07	1.03534e+07	1.47362e+07	1.12171e+07	1.56821e+07	9.71599e+06
FP28	MET31	16	498.129	9.12	+	2					1.07272e+07	3.4773e+06	1.06062e+07	3.46785e+06	1.02415e+07	3.34487e+06	1.00462e+07	3.41792e+06	9.88989e+06	3.23852e+06	1.19737e+06	2.03853e+06	1.84969e+06	2.98697e+06	1.88148e+06	2.81932e+06	1.33849e+06	2.64411e+06	1.23629e+06	290529	1.41071e+07	3.47367e+06	8.3661e+06	3.85655e+06	1.78089e+07	3.18472e+06	1.27022e+07	3.47003e+06	1.75993e+07	2.96748e+06	1.59227e+07	6.78229e+06	1.15998e+07	3.60164e+06	1.17365e+07	3.71582e+06	1.26915e+07	3.88866e+06	1.11936e+07
FP125	MET32	6	275.021	9.53	+	1					423692	85584.6	423051	74686.2	386985	72437.6	440146	85285.2	406290	81028.9	230604	109750	140633	80664.3	194636	86896.2	215578	86398	184614		447252	74338	286897	71350.3	685216	85564.4	582834	84758.1	644100	92956.3	492060	152305	375897	70465.2	380554	75256.6	364042	81632.4	337239
FP131	MET33	8	150.055	9.7	+	1					383319	119260	363938	105900	383093	127818	380108	133785	411266	128455	371149	127095	286853	117538	451515	115863	523266	112166	479568	79650.9	208183	99764.9	104739	95923.4	342850	98257.6	193758	112548	300162	106658	226777	89003	381228	92146.1	243990	108729	193261	104898	221520
FP177	MET34	7	175.061	9.82	-	1					426503	299170	408034	280815	398372	271880	418857	282817	410164	285535	470202	727639	436863	284963	509760	280597	613579	294319	477932	515867	239221	259689	204364	255169	322358	288858	309424	289901	304641	290752	256981	125239	307895	260552	296262	270087	278006	279511	295808
FP165	MET35	10	220.025	10.11	-	1					226426	130435	212524	121562	208314	120611	214534	128432	225807	135753	236152	180213	157324	125581	198242	121401	212032	118974	262953	192061	126168	106686	106550	116855	251891	127099	197611	129498	208509	135261	185358	123113	151392	112920	180912	135178	153277	118051	153865
FP23	MET36	13	251.091	10.36	+	1					289188	77667.1	279946	63442.6	232405	65975.1	204464	57383.8	206591	47436.2	157574	108549	14048.5	69707.7	46202.3	67793.4		71558.7	24652		847634	75591.8	1.04249e+06	65701	425661	70959.3	765254	80256.9	435230	75065.3	566711	113980		73244.6	13912.2	63154.6	76573	75407.3	19894.8
FP176	MET37	7	157.051	11.48	-	1					108303	70132.1	107216	67700.2	104383	70348.5	115383	68691.9	112660	73451	102796	99934.2	87715.9	70665.6	92337.5	63499.5	139257	78222.9	94313.6	133397	48866	57532.4	52264.8	62377.2	68018.6	67776	70587	71264.2	71521.3	72459.1	69870.5	35939.4	75918.1	56494	85050.2	67566.8	77929.4	65997.8	73104.6
FP81	MET38	4	189.122	12.31	+	1					122251	190467	137482	160796	144416	169356	131752	163892	132490	165432	148807	547948	143128	165418	128310	153065	127258	157125			129535	137036	113840	136625	136687	163064	129779	156968	147740	172912	265943	246972	114338	142937	118777	136534	110491	138031	110420
FP167	MET39	11	204.067	13.86	-	1					163246	71509.2	150372	66208	165696	76049.4	194651	80355.4	211689	88634.4	138491	93905.1	124769	64994.4	110255	62856.4	204482	69022.3	201936	114054	105997	52182.1	80345.9	55266.7	187823	63375.6	155207	60962	168154	60185.6	177142	68110.8	84247.8	51053.8	110350	67332.5	100715	61750.4	102684
FP53	MET40	3	290.142	14.44	+	1					84613.5	130817	89521.2	119364	94446	115759	102992	115916	98672.4	118827	238140	157366	125112	123330	191439	134631	193817	147911	228450	349841	20554	128011	24861.7	134784	25344.5	138114	23019.9	124955		124520			18653.3	125493	29898.3	138258	30087.1	135655	21787.1
FP173	MET43	23	502.266	18.89	-	1					376419	32380.4	358489	31787.6	351454	33268.1	358835	32248.3	359245	33028.9	353568	265741	216802	25188	287832	25145.4	288151	25216.1	270295	39567.4	433226	26724.9	326106	24462.7	411487	27908.6	501502	28137.4	512988	25078	350305	13392.6	210359	24451	224900	27304	289320	26968.2	232448
FP107	MET44	6	169.104	19.8	+	1					54201.4	180401	68890.8	202450	86539	279935	130261	370859	127897	441289	33904.9	197411	64703.1	215493	51835.3	195984	65662.1	237526		94318.9	28652.2	134052	52069.9	167502	58993.2	198715	47042.2	189605	48470	151282	314616	722848	31473.9	122365	74708.7	247179	62897.5	225927	65269.1
FP6	MET45	10	176.07	20.21	+	1					2.76938e+06	1.07317e+06	2.89454e+06	1.10814e+06	3.77722e+06	1.4846e+06	5.14214e+06	1.98818e+06	6.00365e+06	2.32407e+06	1.20133e+06	1.06969e+06	1.21202e+06	1.14441e+06	1.15919e+06	958126	1.46883e+06	1.27766e+06	3.0636e+06	699236	1.72597e+06	698196	1.7336e+06	1.02111e+06	3.62187e+06	1.07945e+06	2.34776e+06	1.01393e+06	2.99353e+06	984021	4.88764e+06	2.79475e+06	2.19379e+06	742903	4.29906e+06	1.35687e+06	3.61984e+06	1.1558e+06	3.69055e+06
FP166	MET46	10	225.114	20.93	-	1					243697	59263	219105	52418.4	233750	60348.8	269155	66407.2	277260	64857.2	74153.1	57570.2	57804.7	56414.4	74509.3	44847.4	82755.4	54138.5	87808.7	11896.2	179778	37468.7	148689	41085.5	352734	50766.2	323627	49367.2	360873	50633.8	320807	114112	195064	36283.5	206606	50150.2	151877	46281.1	175221
FP139	MET47	8	165.091	20.96	+	1	[M+H]+				9.23937e+06	2.26703e+06	1.0268e+07	2.50857e+06	1.32453e+07	3.32299e+06	1.86306e+07	4.63239e+06	2.19101e+07	5.45468e+06	1.16718e+06	1.88091e+06	1.37628e+06	2.69734e+06	1.31607e+06	2.14218e+06	1.17675e+06	2.94828e+06	2.72561e+06	418215	8.53917e+06	1.50678e+06	9.55183e+06	2.22179e+06	1.7956e+07	2.35842e+06	1.48734e+07	2.23888e+06	1.41162e+07	1.96484e+06	2.92069e+07	9.87972e+06	6.65468e+06	1.44513e+06	1.37027e+07	3.08202e+06	8.4182e+06	2.53226e+06	1.01992e+07
FP4	MET48	10	169.122	21.02	+	1					1.39797e+06	105095	1.50012e+06	96563	2.11994e+06	140686	2.90269e+06	210813	3.37867e+06	228594	2.46794e+06	148827	1.76647e+06	108223	1.95816e+06	94886	2.54922e+06	117036	9.96121e+06	756300	674325	61165	981460	99807.3	1.04943e+06	108787	942180	102732	760657	75021.8			593239	58375.7	1.3613e+06	123547	1.12461e+06	108464	1.1914e+06
FP85	MET49	4	195.108	21.45	+	1					1.04989e+06	1.58584e+06	1.18917e+06	1.70003e+06	1.59295e+06	2.33267e+06	2.45485e+06	3.56352e+06	2.76833e+06	3.83815e+06	845222	1.53199e+06	1.32778e+06	2.02302e+06	1.00201e+06	1.45339e+06	1.59578e+06	2.30359e+06	100564	760941	781389	1.01656e+06	1.15877e+06	1.65236e+06	985997	1.39984e+06	1.06528e+06	1.48056e+06	955099	1.60176e+06	5.00254e+06	6.27247e+06	669437	969929	1.68253e+06	2.32474e+06	1.39969e+06	1.90773e+06	1.5107e+06
FP155	MET50	8	283.085	21.46	+	1					735170	174547	836914	186087	1.10729e+06	205297	1.67449e+06	331498	1.97433e+06	395929	67920.4	115727	137221	204899	60206	156786	64865.6	244367	177539		709578	108638	942470	162026	1.6286e+06	164697	1.39037e+06	160831	1.1773e+06	145836	2.38592e+06	609705	531112	114058	1.19434e+06	215060	720513	218727	972636
FP113	MET51	6	193.102	21.48	+	1					450406	1.58584e+06	518292	1.70003e+06	736969	2.33267e+06	1.04015e+06	3.56218e+06	1.27764e+06	3.83518e+06	393635	1.53199e+06	644870	2.02302e+06	477230	1.45339e+06	726431	2.3036e+06		760941	296044	1.01656e+06	535411	1.65122e+06	458967	1.39984e+06	528037	1.48056e+06	422392	1.60176e+06	2.45961e+06	6.27247e+06	317794	969929	658592	2.32474e+06	598795	1.90773e+06	733434
FP108	MET52	6	169.113	21.47	+	1	[M+H]+				5.98572e+06	4.35133e+07	6.29432e+06	4.70631e+07	8.72899e+06	6.51025e+07	1.18607e+07	9.03045e+07	1.40777e+07	1.04255e+08	3.63878e+06	3.40267e+07	5.63069e+06	5.08385e+07	4.44406e+06	3.95772e+07	6.3167e+06	5.61369e+07	519897	9.71326e+06	4.23076e+06	2.93484e+07	5.88576e+06	4.18638e+07	7.54553e+06	4.36572e+07	6.67695e+06	4.23751e+07	6.2275e+06	3.65664e+07	2.97552e+07	1.99906e+08	3.72535e+06	2.84009e+07	7.60616e+06	5.65301e+07	6.0851e+06	4.9177e+07	6.90759e+06
FP141	MET53	8	167.106	21.48	+	1	[M+H]+		AntiBase_2017_Trichoderma	L. Serrano-Carreon et al., Biotechnol. Lett. 14 (1992) 1019- 1024; Turner II, 104; A.H.S. Zeid et al., Bull. Natl. Res. Cent. (Egypt) 25 (2000) 207-222; Zhang, Dahai et al., Bull. Korean Chem. Soc. 28 (2007) 887-888; K-00114,K-06285	1.88692e+08	4.35133e+07	2.02039e+08	4.70631e+07	2.7786e+08	6.51025e+07	3.79782e+08	9.03045e+07	4.48719e+08	1.04255e+08	1.82563e+07	3.40267e+07	2.48052e+07	5.08385e+07	1.65049e+07	3.95772e+07	1.87734e+07	5.61369e+07	4.27129e+07	9.71326e+06	1.62927e+08	2.93484e+07	2.09923e+08	4.18638e+07	4.15034e+08	4.36572e+07	3.32371e+08	4.23751e+07	3.08596e+08	3.65664e+07	6.40718e+08	1.99906e+08	1.27084e+08	2.84009e+07	2.57345e+08	5.65301e+07	1.50851e+08	4.9177e+07	2.04422e+08
FP15	MET54	10	307.101	21.48	+	1					877874	166940	886156	168914	1.2197e+06	244116	1.86032e+06	305661	2.16174e+06	389473	105330	181909	116423	185118	68067.3	125189	70731.6	204815	185346	91609.2	808045	113976	1.0389e+06	119627	1.84168e+06	163032	1.68535e+06	150530	1.61775e+06	117570	3.08555e+06	658344	566900	120873	1.27518e+06	232722	730970	182896	956128
FP109	MET55	6	171.12	21.48	+	1					1.27106e+07	3.86161e+07	1.31937e+07	4.07921e+07	1.86483e+07	5.62799e+07	2.54576e+07	7.8994e+07	2.99167e+07	9.13717e+07	9.42064e+06	3.43997e+07	1.46124e+07	4.38044e+07	1.11305e+07	3.42788e+07	1.63072e+07	4.85279e+07	356526	1.68989e+07	8.55917e+06	2.56773e+07	1.19704e+07	3.65619e+07	1.23499e+07	3.79474e+07	1.18984e+07	3.66058e+07	1.03809e+07	3.22919e+07	6.48505e+07	1.57991e+08	7.9757e+06	2.42915e+07	1.64264e+07	4.98864e+07	1.38415e+07	4.32011e+07	1.57496e+07
FP5	MET57	10	169.122	22.22	+	1					2.40908e+06	195748	2.20055e+06	176886	2.33132e+06	165801	2.52354e+06	202703	2.94693e+06	217896	4.24977e+06	168495	2.27397e+06	171266	2.853e+06	161608	2.85396e+06	169133	8.40757e+06	783670	976034	114447	1.03599e+06	144362	1.30562e+06	163477	1.31149e+06	161502	1.43826e+06	183210	206167		1.02223e+06	120783	1.26935e+06	158432	1.19422e+06	131656	1.19605e+06
FP24	MET59	15	205.195	25.39	+	1					670953	126398	620380	133089	642153	131958	677490	136871	700938	139079	559407	230946	526406	125036	410336	102469	902939	115365	656607	279904	520272	80022.4	510621	93631.3	656420	126672	715956	134401	545150	131114	585154	30569.2	385091	98615.7	297469	103979	293637	102352	280331
FP11	MET60	10	193.122	25.57	+	1	[M+H]+				3.27576e+06	646530	3.5469e+06	727031	5.97342e+06	1.20038e+06	9.91867e+06	1.93835e+06	1.24584e+07	2.50041e+06	596253	464081	903232	827021	1.11395e+06	755927	1.12691e+06	1.02913e+06	3.99355e+06	677534	3.10309e+06	477597	4.01211e+06	795677	5.42542e+06	645277	5.09406e+06	618009	3.52345e+06	436590	1.51338e+07	3.90717e+06	2.41721e+06	464078	6.34992e+06	1.18425e+06	3.82301e+06	917041	4.79637e+06
FP47	MET61	3	259.19	25.77	+	1					1.37035e+07	1.10715e+06	1.36733e+07	1.19885e+06	1.36911e+07	1.12046e+06	1.42623e+07	1.05021e+06	1.41905e+07	1.13128e+06	1.19564e+07	1.11128e+06	1.41835e+07	1.14118e+06	1.36147e+07	1.07589e+06	1.41712e+07	1.04148e+06	1.32741e+07	1.27166e+06	1.32066e+07	1.18626e+06	1.37474e+07	1.10412e+06	1.34739e+07	1.21592e+06	1.35149e+07	1.13097e+06	1.2263e+07	1.12298e+06	1.29425e+07	1.08809e+06	1.36784e+07	1.23028e+06	1.43187e+07	1.0843e+06	1.42116e+07	1.10962e+06	1.40949e+07
FP48	MET62	3	271.227	26.13	+	1					2.65527e+06	479978	2.64746e+06	446763	2.64868e+06	424545	2.79741e+06	438198	2.75998e+06	461307	2.51526e+06	443617	2.76839e+06	482505	2.62288e+06	449438	2.62187e+06	416907	2.64319e+06	455983	2.54224e+06	417619	2.64216e+06	424462	2.68083e+06	442284	2.57224e+06	432646	2.48347e+06	451350	2.61939e+06	431748	2.57073e+06	441593	2.77395e+06	449254	2.64628e+06	414498	2.76978e+06
FP49	MET63	3	285.242	28.71	+	1					8.34086e+06	182090	8.19148e+06	242344	8.18416e+06	175557	9.0115e+06	180044	8.79035e+06	209055	7.74601e+06	165458	8.61988e+06	194054	8.91626e+06	218115	8.63394e+06	195727	8.36486e+06	176500	8.10681e+06	188185	8.48698e+06	196157	8.36109e+06	190453	8.25082e+06	190230	7.51461e+06	174683	7.7567e+06	140120	7.91103e+06	186308	8.68292e+06	137700	8.98435e+06	212476	8.74791e+06
FP55	MET64	3	313.273	28.91	+	1					3.09898e+06	291381	3.26329e+06	262839	3.25067e+06	298286	3.17718e+06	245706	3.10979e+06	239742	2.66811e+06	228813	3.16716e+06	280212	3.16418e+06	271422	3.29728e+06	252370	3.21725e+06	249499	3.06744e+06	254108	3.12072e+06	263011	3.21753e+06	281700	3.17744e+06	261627	2.84019e+06	213078	3.15227e+06	283358	3.12812e+06	250873	3.21084e+06	270484	3.13125e+06	253108	3.07814e+06
FP52	MET67	3	285.242	29.3	+	1					447827	133384	413460		477508	169214	449808	138435	469485	142750	462629	148941	476846	165703	473536		484385	155358	357375		378660	149893	480916	107785	407874	147146	396633	111375	370515	128058	412755	143356	431599		475714	160320	473554	137300	392997
FP50	MET68	3	285.242	29.63	+	1					542967	215542	529291	221663	591877	218987	648978	215878	578184	250067	610828	224090	557655	237801	522826	222493	616439	247473	547561	219395	574881	188398	649900	239722	591242	217037	536142	204581	519236	189909	572412	235939	547370	212914	674381	221367	598315	262268	642414
FP93	MET69	41	842.476	30.23	+	1					989253	88787.2	930533	62022.8	866240	81220.3	854092	77371.1	844608	77864.2	1.08598e+06	277191	1.13682e+06	87179	740896	72851.9	1.41113e+06	64495.7	501984	109835	176210	62265.7	229145	48834.3	255793	89530.4	333592	72279.7	389070	87584.4	160406		597212	62942.5	651597	47593.9	656285	60259.5	474876
FP94	MET70	41	842.476	30.53	+	1					615271	68587.5	605475	79573.8	535348	70283.9	519319	73840	558674	69546	657061	164470	692862	66906	432791	54092.4	952597	81039.9	776068	144345	318839	55532	138297	46040.6	158182	79957.8	560053	86514.8	666246	66974.3	280423		336092	54216.2	355962	52987.8	373194	54467.5	270275
FP72	MET71	39	803.465	30.96	+	1					1.16247e+06	167993	1.87799e+06	264716	1.84576e+06	182869	1.04262e+06	153203	1.70667e+06	132016	1.43594e+06	605589	2.15657e+06	151259	1.75629e+06	183904	1.93079e+06	141257	1.01468e+06	228040	339214	116079	531201	98039.8	259862	237901	581182	149397	1.28356e+06	155152	574142		1.20394e+06	165773	1.18524e+06	99072.8	1.30885e+06	169514	1.0096e+06
FP46	MET72	28	637.702	30.98	+	1					1.33135e+06	257448	1.23365e+06	298652	1.20532e+06	226684	1.09247e+06	275579	1.14371e+06	281238	1.44039e+06	918125	1.38039e+06	271413	1.19211e+06	211190	1.98008e+06	278248	1.05062e+06	480716	398811	225870	382046	213383	305328	311175	611535	306451	841064	300183	373504	72698.5	924870	205863	805035	218875	871908	225547	703878
FP71	MET73	39	802.481	31.09	+	1					977685	107177	940561	110847	918483	107210	840109	81711	872557	83236.1	453406	298167	396806	96699.2	488927	85530.6	954577	92388.7	431552	124822	855517	89074.4	783389	51980	478556	112376	1.19404e+06	101284	1.04298e+06	103844	650538	22650.2	938252	84710.2	661996	63630.1	755325	93209.3	693378
FP54	MET74	3	313.273	31.1	+	1					305657	69856.3	397159	104564	336095	98481	360146	108296	365429	113725		62668.9	341468	83314	407884	110756	338789	97301.4	364646	95875.2	332377	98937.8	340717	102776	358755	90236.9	363968	86873.6	290497	73785.3	330913	114118	366530	99953.3	388922	77829.6	386353	110244	375530
FP92	MET75	40	817.481	31.19	+	1					737125	65016.5	372523	48726.7	425771	50138.4	652983	59750.9	366762	50560.9	884818	289989	394811	47323.2	309875	40030.2	1.10372e+06	54925.6	360917	73457	370033	41402.7	247518	27170.7	264187	52170.2	546213	44484.9	560406	44955.4	150937		212294	31067.6	244578	32904	280550	39537.8	169821
FP73	MET76	39	803.465	31.22	+	1					1.97262e+06	288048	1.01652e+06	162417	1.05254e+06	264973	1.74374e+06	242012	991413	226153	2.59756e+06	1.13455e+06	1.18144e+06	227760	929916	117569	3.28838e+06	214925	1.74334e+06	386523	685932	182055	309598	148523	510688	161125	1.11385e+06	233295	736573	222840	327008		621134	111234	640415	169400	736174	108993	566115
FP44	MET77	26	520.34	31.34	+	1	[M+H]+				1.39886e+07	991801	1.33718e+07	974237	1.30551e+07	911339	1.17658e+07	846725	1.13005e+07	788272	1.09586e+07	1.01513e+06	1.00667e+07	960747	6.2636e+06	784563	9.50768e+06	879618	7.13737e+06	1.10579e+06	1.53951e+07	759264	1.21204e+07	682170	1.18084e+07	937918	1.42928e+07	931017	1.31155e+07	964506	1.2325e+07	384801	9.65002e+06	832134	7.84334e+06	778730	7.96263e+06	756781	6.48528e+06
FP174	MET78	26	564.331	31.36	-	1					5.90971e+06	408778	5.56881e+06	410834	5.15419e+06	372517	5.09291e+06	351271	4.99708e+06	358367	4.51613e+06	423100	4.17691e+06	433740	2.55479e+06	343570	3.93156e+06	364211	3.28044e+06	496049	6.39745e+06	327228	5.03292e+06	288339	5.10762e+06	437150	6.08539e+06	420428	5.6487e+06	426802	4.58065e+06	152951	3.98487e+06	361846	3.22354e+06	333184	3.5886e+06	341580	2.7842e+06
FP42	MET79	23	478.292	31.37	+	1	[M+H]+				1.80903e+06	185566	1.75877e+06	174888	1.62542e+06	165461	1.49578e+06	151722	1.50077e+06	154114	1.60685e+06	194563	1.26213e+06	172527	960381	138586	1.46611e+06	163804	1.02197e+06	275242	1.63294e+06	145053	1.33924e+06	129597	1.14836e+06	195703	1.84449e+06	187889	1.49458e+06	190074	1.30842e+06	50811.2	1.39786e+06	151585	887492	143335	986420	155934	816804
FP43	MET80	24	496.34	32.04	+	1					1.86095e+06	209626	1.90188e+06	180575	1.69086e+06	168250	1.78287e+06	178053	1.6303e+06	159472	1.82096e+06	424477	1.38096e+06	145444	1.35684e+06	143642	1.82238e+06	160346	1.39611e+06	249023	1.84298e+06	137957	1.47869e+06	117437	1.55637e+06	156351	1.92323e+06	181092	1.76541e+06	165261	1.52829e+06	47077.9	1.43384e+06	138011	1.15494e+06	127745	1.14578e+06	131161	1.08632e+06
FP40	MET81	21	454.293	32.06	+	1	[M+H]+				4.81699e+06	654197	4.51231e+06	641842	4.223e+06	600392	4.11991e+06	588142	3.90855e+06	510581	3.93931e+06	891224	3.34127e+06	576880	2.39307e+06	559069	3.79921e+06	636491	2.77162e+06	880400	5.01755e+06	498953	3.56077e+06	451585	4.20926e+06	613341	5.58804e+06	660716	4.94372e+06	640030	3.76896e+06	227978	3.11393e+06	494468	2.6963e+06	518921	2.79028e+06	477083	2.0639e+06
FP39	MET82	20	287.237	32.31	+	1					1.04869e+06	42676.4	417186	52728	611215	77883.4	1.35035e+06	124778	1.70372e+06	167594	533333	2.19454e+06	410000	46136.3	597558	55227.2	751553	58007.7	3.45927e+06	565089	349476	44758.5	267447	57219.1	245462	34995.2	313446	45748.6	172740	61197.6	1.20428e+06	64840	713757	42240.1	528067	83927.9	300867	55936.6	376659
FP56	MET86	3	413.362	34.98	+	1					513384	233840	553657	193614	542249	217814	467216	178336	470630	199188	445968	229244	505831	216228	467026	220843	453518	207762	470632	219260	512211	220850	454025	233764	506053	229971	541669	226266	363562	145815	476020	225562	490657	228311	529665	200367	535330	236429	488094
Metabolites found for group PD, RL
Num	Metabolitenumber	Xn	MZ	RT	Ionisation_Mode	Charge	Ion	Loss			AGS1_Area_N	AGS1_Area_L	AGS2_Area_N	AGS2_Area_L	AGS3_Area_N	AGS3_Area_L	AGS4_Area_N	AGS4_Area_L	AGS5_Area_N	AGS5_Area_L	LD2_Area_N	LD2_Area_L	LD3_Area_N	LD3_Area_L	LD4_Area_N	LD4_Area_L	LD5_Area_N	LD5_Area_L	LDMD_Area_N	LDMD_Area_L	PD1_Area_N	PD1_Area_L	PD2_Area_N	PD2_Area_L	PD3_Area_N	PD3_Area_L	PD4_Area_N	PD4_Area_L	PD5_Area_N	PD5_Area_L	PDMD_Area_N	PDMD_Area_L	RL1_Area_N	RL1_Area_L	RL3_Area_N	RL3_Area_L	RL4_Area_N	RL4_Area_L	RL5_Area_N
FP132	MET4	8	150.055	3.98	+	1					125582	65426.4	100474	61225.2	88185.3	55155.8	101660	67496.4	73573	56863.6	34295.4	76252.8		58921.5		63942.9	52617.8				71614.5	82833.7	41583.9	71089	57420.7	72230.1	58877.8	73927.4	83826.3	77363.2	52969.9	97384.7	293274	58201.6	191022	49303.6	109410	61130	132399
FP27	MET28	16	498.108	8.04	+	2					188576	216728	206126	241115	210604	256349	221921	29010.4	200641	252833		69129.2	9645.45	76846.4			7833.47	74996.5	86265.4	64977.6	251162	243847	103623	159358	344087	19973.3	266848	267178	428711	282364	200303	325954	239533	235453	241744	30473.1	244442	228627	229492
FP29	MET29	16	499.107	8.12	+	2					184501	209985	181583	211396	186043	224104	219211	254216	201193				11066.7	70961.1	15997.4			9738.26	97678.4		226635	207171	101647	139877		232741	241627	231099	375292	246666			242226	227148	220165			220283	200816
FP21	MET41	12	209.117	17.5	+	1					508684	132266	485649	119291	515467	118578	545810	117492	600039	128600		233496		116189		101709		105006		24123.4	458340	93439.1	390568	79524.6	447232	124592	650580	119597	888103	118507	618749	159013	595093	97400.8	431428	96732	358853	94723.7	336996
FP8	MET56	10	183.101	21.96	+	1					806832	107344	694294	102665	851250	123082	1.19048e+06	160571	1.25055e+06	197992		103855		116123		91480.1		100199	307823	179134	505621	77803.5	305212	90959.9	1.99148e+06	88837.9	753461	89521.8	1.66402e+06	102268	1.70641e+06	222459	286049	71876	954470	108386	802503	108309	584484
Metabolites found for group LD
Num	Metabolitenumber	Xn	MZ	RT	Ionisation_Mode	Charge	Ion	Loss			AGS1_Area_N	AGS1_Area_L	AGS2_Area_N	AGS2_Area_L	AGS3_Area_N	AGS3_Area_L	AGS4_Area_N	AGS4_Area_L	AGS5_Area_N	AGS5_Area_L	LD2_Area_N	LD2_Area_L	LD3_Area_N	LD3_Area_L	LD4_Area_N	LD4_Area_L	LD5_Area_N	LD5_Area_L	LDMD_Area_N	LDMD_Area_L	PD1_Area_N	PD1_Area_L	PD2_Area_N	PD2_Area_L	PD3_Area_N	PD3_Area_L	PD4_Area_N	PD4_Area_L	PD5_Area_N	PD5_Area_L	PDMD_Area_N	PDMD_Area_L	RL1_Area_N	RL1_Area_L	RL3_Area_N	RL3_Area_L	RL4_Area_N	RL4_Area_L	RL5_Area_N
FP117	MET6	6	226.964	4.08	+	1					103656	33347.8	82122.7	19377	97369.5	58500.7	251692	75020	237486	68188.2	128735	121864	86210	71057.6	49011	34024.2	89491.9	30845.4	228194	103818					97801	44200.4	81979.8	53399.6		56120.6	145514	38785.1				21938.8		25392.1
Metabolites found for group LD, PD
Num	Metabolitenumber	Xn	MZ	RT	Ionisation_Mode	Charge	Ion	Loss			AGS1_Area_N	AGS1_Area_L	AGS2_Area_N	AGS2_Area_L	AGS3_Area_N	AGS3_Area_L	AGS4_Area_N	AGS4_Area_L	AGS5_Area_N	AGS5_Area_L	LD2_Area_N	LD2_Area_L	LD3_Area_N	LD3_Area_L	LD4_Area_N	LD4_Area_L	LD5_Area_N	LD5_Area_L	LDMD_Area_N	LDMD_Area_L	PD1_Area_N	PD1_Area_L	PD2_Area_N	PD2_Area_L	PD3_Area_N	PD3_Area_L	PD4_Area_N	PD4_Area_L	PD5_Area_N	PD5_Area_L	PDMD_Area_N	PDMD_Area_L	RL1_Area_N	RL1_Area_L	RL3_Area_N	RL3_Area_L	RL4_Area_N	RL4_Area_L	RL5_Area_N
FP68	MET16	32	517.118	5.7	+	2						504277	1.40514e+06			407720		382815	61500.6		23832.7		91543.5		115691			304806			2.69759e+06			633543	3.18049e+06	545126	2.73454e+06	542081	4.34055e+06						71545.2	573493
FP36	MET66	18	318.3	29.19	+	1					652850	72274.9	586414	57400.9							534978	566858	488836	60814.5	413565	61282.2			476439	97322.4	482497	49451			460538	59161.7	579455	61398.7	673456	76003.5	441937	18092.1	440885	50338.7
Metabolites found for group RL
Num	Metabolitenumber	Xn	MZ	RT	Ionisation_Mode	Charge	Ion	Loss			AGS1_Area_N	AGS1_Area_L	AGS2_Area_N	AGS2_Area_L	AGS3_Area_N	AGS3_Area_L	AGS4_Area_N	AGS4_Area_L	AGS5_Area_N	AGS5_Area_L	LD2_Area_N	LD2_Area_L	LD3_Area_N	LD3_Area_L	LD4_Area_N	LD4_Area_L	LD5_Area_N	LD5_Area_L	LDMD_Area_N	LDMD_Area_L	PD1_Area_N	PD1_Area_L	PD2_Area_N	PD2_Area_L	PD3_Area_N	PD3_Area_L	PD4_Area_N	PD4_Area_L	PD5_Area_N	PD5_Area_L	PDMD_Area_N	PDMD_Area_L	RL1_Area_N	RL1_Area_L	RL3_Area_N	RL3_Area_L	RL4_Area_N	RL4_Area_L	RL5_Area_N
FP16	MET58	11	186.185	23.52	+	1						36309.3		40519.3	100497	48545.5	136680	63470.4	117602	70612.7		35441.3		40636.9		27899.1		51145.7				22609.8		29706.4		40636.4		35795.5		40093.2		36646.7	195034	27251.5	207994	40552.5		39129	117517
Metabolites found for group PD
Num	Metabolitenumber	Xn	MZ	RT	Ionisation_Mode	Charge	Ion	Loss			AGS1_Area_N	AGS1_Area_L	AGS2_Area_N	AGS2_Area_L	AGS3_Area_N	AGS3_Area_L	AGS4_Area_N	AGS4_Area_L	AGS5_Area_N	AGS5_Area_L	LD2_Area_N	LD2_Area_L	LD3_Area_N	LD3_Area_L	LD4_Area_N	LD4_Area_L	LD5_Area_N	LD5_Area_L	LDMD_Area_N	LDMD_Area_L	PD1_Area_N	PD1_Area_L	PD2_Area_N	PD2_Area_L	PD3_Area_N	PD3_Area_L	PD4_Area_N	PD4_Area_L	PD5_Area_N	PD5_Area_L	PDMD_Area_N	PDMD_Area_L	RL1_Area_N	RL1_Area_L	RL3_Area_N	RL3_Area_L	RL4_Area_N	RL4_Area_L	RL5_Area_N
FP41	MET83	22	498.282	32.61	+	1					496085	71943.6		72036.4							433260	188428									307973	61980.8					415851		492255	69579.2	318650		471164	60367.6
[truncated: 3 more columns]

## Sheet: Figure4a+b(Volcano_UpsetR)
Num	Metabolitenumber	MZ	RT	Xn	Charge	Ionisation_Mode	Ion	Loss	VALID_T.TEST_RL vs. PD	T.TestPVal_RL vs. PD	Fold_RL vs. PD	Significant_RL vs. PD	VALID_T.TEST_LD vs. RL	T.TestPVal_LD vs. RL	Fold_LD vs. RL	Significant_LD vs. RL	VALID_T.TEST_LD vs. PD	T.TestPVal_LD vs. PD	Fold_LD vs. PD	Significant_LD vs. PD	higher in PD, RL vs. PD	higher in RL, RL vs. PD	higher in RL, LD vs. RL	higher in LD, LD vs. RL	higher in PD, LD vs. PD	higher in LD, LD vs. PD
FP102	MET1	143.034	2.68	6	1	+			Valid	0.0286187	1.11369		Valid	0.11085	0.794817		Valid	0.306689	0.88518
FP120	MET3	228.979	3.87	6	1	+			Invalid	0.499598	1.29778		Invalid	0.879717	1.05571		Valid	0.293613	1.37008
FP132	MET4	150.055	3.98	8	1	+			Valid	0.0604988	0.34521		Valid	0.0247831	8.35437	*	Valid	0.0429539	2.88401	*			*		*
FP179	MET5	166.051	4	8	1	-			Invalid	0.0521655	0.336988		Invalid	0.0336596	4.88743	*	Invalid	0.00841955	1.647				*
FP117	MET6	226.964	4.08	6	1	+			Invalid	0.180005	Inf		Valid	0.0122943	0	*	Invalid	0.0994495	0.406919					*
FP118	MET7	226.964	4.28	6	1	+		228.9795-H2	Valid	0.471966	0.973988		Invalid	0.0255658	0.854304		Invalid	0.0140334	0.832081
FP121	MET8	235.008	4.31	6	1	+			Valid	0.758295	1.02219		Valid	0.120313	0.821432		Valid	0.163049	0.839661
FP178	MET9	166.051	4.41	8	1	-	[M-H]-		Valid	0.085092	0.359506		Valid	0.0502521	5.1977		Valid	0.00843724	1.86861
FP158	MET10	166.086	4.57	9	1	+			Valid	0.740405	0.891575		Valid	0.0364173	3.45963	*	Valid	0.0680044	3.08452				*
FP159	MET12	166.086	4.89	9	1	+			Invalid	0.626567	1.29187		Invalid	0.228703	0.602961		Valid	0.411078	0.778948
FP124	MET13	242.959	4.98	6	1	+	[M+H]+		Valid	0.00735385	1.25211		Invalid	0.354524	0.415028		Invalid	0.435873	0.519661
FP58	MET14	516.119	5.57	30	2	+			Valid	0.745891	0.926784		Valid	0.00216724	36.325	*	Valid	0.00923337	33.6654	*			*		*
FP59	MET15	516.119	5.57	31	2	+			Valid	0.745891	0.926784		Valid	0.00216724	36.325	*	Valid	0.00923337	33.6654	*			*		*
FP68	MET16	517.118	5.7	32	2	+			Invalid	0.0225155	144.839	*	Invalid	0.27521	0.309629		Valid	0.0236359	44.8464	*	*				*
FP134	MET19	152.071	6.97	8	1	+			Valid	0.0684369	3.38336		Valid	0.0292593	1.68862		Valid	0.0443378	5.71322	*					*
FP144	MET20	169.05	7.02	8	1	+			Valid	0.299109	1.17958		Valid	0.000301119	2.39999	**	Valid	0.00468037	2.83097	*			*		*
FP104	MET21	151.039	7.05	6	1	+			Valid	0.180113	1.21978		Valid	0.00196006	2.34204	*	Valid	0.00119498	2.85677	*			*		*
FP127	MET22	140.071	7.29	7	1	+			Valid	0.252244	0.790949		Valid	0.676111	1.07807		Valid	0.181018	0.852698
FP137	MET23	155.07	7.34	8	1	+			Valid	0.0496169	0.613492		Valid	0.0222374	2.28205	*	Valid	0.0764199	1.40002				*
FP136	MET24	152.071	7.44	8	1	+			Invalid	0.248631	0.552638		Invalid	0.570287	1.25444		Valid	0.0683261	0.693252
FP18	MET25	188.071	7.61	11	1	+			Invalid	0.369948	1.39887		Invalid	0.904385	1.05057		Valid	0.170176	1.46961
FP17	MET26	188.071	7.82	11	1	+	[M+H]+	205.0972-H3N	Valid	0.0322271	1.52164		Valid	0.593557	1.07994		Valid	0.0193852	1.64327
FP153	MET27	267.99	7.98	8	1	+			Valid	0.0388975	3.71646	*	Valid	0.0429766	10.8144	*	Valid	0.016667	40.1912	*	*		*		*
FP27	MET28	498.108	8.04	16	2	+			Valid	0.499624	1.16785		Valid	5.02889e-09	54.6493	**	Valid	0.00700915	63.8223	*			*		*
FP29	MET29	499.107	8.12	16	2	+			Invalid	0.792626	1.14016		Invalid	0.0650117	24.5051		Valid	0.0465894	27.9397	*					*
FP25	MET30	489.103	9.1	16	2	+			Valid	0.192746	1.62705		Valid	6.04566e-05	32.2634	**	Valid	0.0163287	52.4942	*			*		*
FP28	MET31	498.129	9.12	16	2	+			Valid	0.258213	1.19579		Valid	2.09702e-06	7.5349	**	Valid	0.00186627	9.01015	*			*		*
FP125	MET32	275.021	9.53	6	1	+			Valid	0.0857541	1.45228		Valid	0.00104882	1.86542		Valid	0.00840149	2.70911	*					*
FP131	MET33	150.055	9.7	8	1	+			Valid	0.627158	0.88438		Valid	0.0672549	0.636949		Valid	0.0340343	0.563305
FP177	MET34	175.061	9.82	7	1	-			Valid	0.475554	0.93721		Valid	0.0104153	0.580165		Valid	0.00341258	0.543737
FP165	MET35	220.025	10.11	10	1	-			Invalid	0.543881	1.11438		Invalid	0.0831237	0.795579		Valid	0.496894	0.886574
FP23	MET36	251.091	10.36	13	1	+			Valid	0.00454147	25.4848	*	Valid	0.531382	0.506738		Valid	0.00425146	12.9141	*	*				*
FP176	MET37	157.051	11.48	7	1	-			Valid	0.0284268	0.798091		Valid	0.0970583	0.739155		Valid	0.0263918	0.589913
FP81	MET38	189.122	12.31	4	1	+			Valid	0.0278502	1.15866		Valid	0.0168042	0.829269		Valid	0.509576	0.960845
FP167	MET39	204.067	13.86	11	1	-			Valid	0.117191	1.40208		Valid	0.116541	0.688578		Valid	0.867776	0.965438
FP53	MET40	290.142	14.44	3	1	+			Invalid	0.295723	0.74706		Valid	0.00564625	0.134168	*	Invalid	0.00441744	0.100232	*				*		*
FP21	MET41	209.117	17.5	12	1	+			Valid	0.25233	1.31671		Valid	0.00516538	Inf	*	Valid	0.00344653	Inf	*			*		*
FP173	MET43	502.266	18.89	23	1	-			Valid	0.00218346	1.82675		Valid	0.209171	0.834844		Valid	0.0110274	1.52505
FP107	MET44	169.104	19.8	6	1	+			Valid	0.331409	0.802998		Valid	0.716833	1.08442		Valid	0.468074	0.870788
FP6	MET45	176.07	20.21	10	1	+			Valid	0.143437	0.719989		Invalid	0.0149131	2.73799	*	Invalid	0.0278882	1.97133				*
FP166	MET46	225.114	20.93	10	1	-			Valid	0.114783	1.49919		Valid	0.000991737	2.51975	*	Valid	0.010865	3.77758	*			*		*
FP139	MET47	165.091	20.96	8	1	+	[M+H]+		Valid	0.200002	1.33495		Valid	0.0109901	7.73879	*	Valid	0.00253996	10.3309	*			*		*
FP4	MET48	169.122	21.02	10	1	+			Valid	0.35905	0.825759		Valid	0.0047154	0.488521	*	Valid	0.00359841	0.4034	*				*		*
FP85	MET49	195.108	21.45	4	1	+			Valid	0.241998	0.751988		Valid	0.676333	1.10304		Valid	0.322066	0.82947
FP155	MET50	283.085	21.46	8	1	+			Valid	0.190121	1.36859		Invalid	0.0121935	10.3527	*	Invalid	0.00238268	14.1686	*			*		*
FP113	MET51	193.102	21.48	6	1	+			Valid	0.263789	0.776518		Valid	0.893144	1.02964		Valid	0.257169	0.799531
FP108	MET52	169.113	21.47	6	1	+	[M+H]+		Valid	0.975592	1.0053		Valid	0.343753	1.21437		Valid	0.216876	1.22081
FP141	MET53	167.106	21.48	8	1	+	[M+H]+		Valid	0.104174	1.54533		Valid	0.0105933	9.44224	*	Valid	0.00401386	14.5913	*			*		*
FP15	MET54	307.101	21.48	10	1	+			Valid	0.080843	1.58489		Valid	0.0137619	9.78827	*	Valid	0.00280116	15.5134	*			*		*
FP109	MET55	171.12	21.48	6	1	+			Valid	0.29739	0.817271		Valid	0.808373	1.04901		Valid	0.344679	0.857323
FP8	MET56	183.101	21.96	10	1	+			Valid	0.330484	1.58928		Valid	0.0201492	Inf	*	Valid	0.0346448	Inf	*			*		*
FP5	MET57	169.122	22.22	10	1	+			Valid	0.68965	1.03675		Valid	0.0197063	0.382795	*	Valid	0.0194987	0.396863	*				*		*
FP16	MET58	186.185	23.52	11	1	+			Valid	0.0722447	0		Valid	0.0722447	Inf
FP24	MET59	205.195	25.39	15	1	+			Invalid	0.000992089	1.87719		Invalid	0.0708976	0.523752		Valid	0.93362	0.98318
FP11	MET60	193.122	25.57	10	1	+	[M+H]+		Valid	0.907698	0.973542		Valid	0.0244712	4.64836	*	Valid	0.00119564	4.52537	*			*		*
FP47	MET61	259.19	25.77	3	1	+			Valid	0.0298448	0.940696		Valid	0.345156	1.04409		Valid	0.700685	0.982175
FP48	MET62	271.227	26.13	3	1	+			Valid	0.13468	0.960599		Valid	0.44983	1.02207		Valid	0.476608	0.981797
FP49	MET63	285.242	28.71	3	1	+			Valid	0.180986	0.94902		Valid	0.775946	1.01209		Valid	0.31823	0.960495
FP55	MET64	313.273	28.91	3	1	+			Valid	0.49551	0.983289		Valid	0.684823	1.02046		Valid	0.948701	1.00341
FP36	MET66	318.3	29.19	18	1	+			Invalid	0.0793346	3.98462		Invalid	0.181647	0.306728		Valid	0.650966	1.2222
FP52	MET67	285.242	29.3	3	1	+			Valid	0.230523	0.91759		Valid	0.214554	0.934894		Valid	0.0246066	0.857849
FP50	MET68	285.242	29.63	3	1	+			Valid	0.290648	0.932849		Valid	0.319577	1.06705		Valid	0.936231	0.995395
FP93	MET69	842.476	30.23	41	1	+			Valid	0.00100093	0.465152	*	Valid	0.030941	0.544015		Valid	0.00710587	0.25305	*		*				*
FP94	MET70	842.476	30.53	41	1	+			Valid	0.765416	1.10316		Valid	0.0432242	0.488253	*	Valid	0.0748302	0.53862					*
FP72	MET71	803.465	30.96	39	1	+			Valid	0.0301985	0.508964		Valid	0.0175107	0.646689		Valid	0.00130751	0.329142	*						*
FP46	MET72	637.702	30.98	28	1	+			Valid	0.0277625	0.614403		Valid	0.0242346	0.551595		Valid	0.00403133	0.338902	*						*
FP71	MET73	802.481	31.09	39	1	+			Valid	0.457026	1.14255		Invalid	0.251086	1.32926		Invalid	0.138246	1.51875
FP54	MET74	313.273	31.1	3	1	+			Valid	0.0287428	0.889093		Invalid	0.32828	1.39443		Invalid	0.531759	1.23978
FP92	MET75	817.481	31.19	40	1	+			Valid	0.0615926	1.75332		Valid	0.100953	0.336861		Valid	0.250288	0.590625
FP73	MET76	803.465	31.22	39	1	+			Valid	0.835591	1.04738		Valid	0.0952855	0.320588		Valid	0.097333	0.335778
FP44	MET77	520.34	31.34	26	1	+	[M+H]+		Valid	0.000732585	1.67137		Valid	0.361618	0.86805		Valid	0.0173359	1.45083
FP174	MET78	564.331	31.36	26	1	-			Valid	0.000508177	1.66536		Valid	0.462016	0.894714		Valid	0.0135518	1.49002
FP42	MET79	478.292	31.37	23	1	+	[M+H]+		Valid	0.0340023	1.4596		Valid	0.166034	0.772088		Valid	0.394872	1.12694
FP43	MET80	496.34	32.04	24	1	+			Valid	0.00309856	1.4216		Invalid	0.0515362	0.755488		Invalid	0.48071	1.074
FP40	MET81	454.293	32.06	21	1	+	[M+H]+		Valid	0.0024596	1.74932		Valid	0.148945	0.791548		Valid	0.0353671	1.38467
FP39	MET82	287.237	32.31	20	1	+			Valid	0.100176	0.562095		Valid	0.452271	0.837251		Valid	0.016468	0.470614	*						*
FP41	MET83	498.282	32.61	22	1	+			Invalid	0.451999	2.06481		Invalid	0.954716	1.08749		Invalid	0.398878	2.24545
FP56	MET86	413.362	34.98	3	1	+			Valid	0.340118	0.930652		Valid	0.0575935	1.09154		Valid	0.835638	1.01585

## Sheet: Figure7(Venn_zones)
Metabolites found for group PD_zone1, PD_zone2, RL_zone1, RL_zone2
Num	OGroup	MZ	RT	Xn	Charge	Ionisation_Mode	Ion	Loss	Database	Annotation	AGS_1_Area_N	AGS_1_Area_L	AGS_2_Area_N	AGS_2_Area_L	AGS_3_Area_N	AGS_3_Area_L	AGS_4_Area_N	AGS_4_Area_L	AGS_5_Area_N	AGS_5_Area_L	AGS_6_Area_N	AGS_6_Area_L	AGS_7_Area_N	AGS_7_Area_L	AGS_8_Area_N	AGS_8_Area_L	AGS_9_Area_N	AGS_9_Area_L	AGS_10_Area_N	AGS_10_Area_L	AGS_11_Area_N	AGS_11_Area_L	AGS_12_Area_N	AGS_12_Area_L	AGS_13_Area_N	AGS_13_Area_L	AGS_14_Area_N	AGS_14_Area_L	AGS_15_Area_N	AGS_15_Area_L	AGS_16_Area_N	AGS_16_Area_L	PD_1_4_Area_N	PD_1_4_Area_L	PD_2_4_Area_N	PD_2_4_Area_L	PD_3_4_Area_N	PD_3_4_Area_L	PD4MD_Area_N
FP1495	MET3	215.056	3.23	9	1	-					251904	86673.1	241062	79646.9	238856	84491.7	238039	83086.6	237409	82583.8	239879	79523	245053	82388.1	244773	82971.6	258319	84591.6	259299	89823.9	256233	86136.3	246248	84690	257246	82595.6	243463	79600.6	250171	83741.5	242283	85553.4	229638	75752.7	260922	71204.2	219251	77260.5	215948
FP348	MET4	316.116	3.45	15	1	+					224457	93099.1	208812	90761	206016	86940.6	199980	89406.4	191770	82450.2	184397	79804.2	172156	81883	181128	88859.4	160029	68981.5	164895	72839.5	153776	71614.2	165519	70753.1	174844	70888.7	169472	69451.6	164168	75251.2	170510	69464.5	252100	86047.7	335133	59294.7	533766	71994.1	305070
FP1450	MET14	147.065	3.77	6	1	-					80346.9	51344.2	72256.4	49719.1	70243.2	53207.2	69601.6	54086.8	73411.5	53401.8	70666.9	56384.8	82302.4	58790.1	72038.2	56416.3	76119.1	53452	72368.9	56775.6	80267.9	59090.9	75860.4	57192.8	78116.9	56646.7	81253.3	58738.4	79724.7	58202.3	75066.3	59205.8	64580.7	54017.4	80709.8	48972.3	76931.8	47103.5	66812.5
FP976	MET24	226.964	4.01	6	1	+	[M+H]+				868656	359370	905371	357201	1.31185e+06	449816	1.13575e+06	446313	1.46141e+06	517027	1.16209e+06	416797	1.18962e+06	444491	1.44722e+06	543349	1.14886e+06	410246	1.34019e+06	446086	1.17776e+06	471847	948165	428617	1.162e+06	409454	705047	369585	923072	444949	970616	394712	966087	450955	951273	321355	1.13963e+06	475613	1.14447e+06
FP1163	MET28	251.056	4.17	12	1	-					56416.9	30893.6	52946.1	25904.9	57054	27894.7		25890.5	60681	27084.9	55823.5	26781.8	67871.6	26034.6	62423.9	30225	63660.5	28592.5	60709	30888.8	68526	33955.3	63632.5	29196.9	70252.3	30735.4	65451.7	27831.3	66827.4	29567.5	67915	28476.2	73016.8	26724.7	107153		112840	23667.3	97307.2
FP977	MET30	226.964	4.29	6	1	+		228.9796-H2			1.17088e+07	4.06094e+06	1.19311e+07	4.17919e+06	1.19537e+07	4.25562e+06	1.1258e+07	4.04662e+06	1.15367e+07	4.19641e+06	1.22695e+07	4.42477e+06	1.27249e+07	4.63555e+06	1.25033e+07	4.53037e+06	1.22598e+07	4.51646e+06	1.20853e+07	4.48625e+06	1.15759e+07	4.30393e+06	1.03121e+07	3.7978e+06	1.03096e+07	3.84974e+06	1.04537e+07	3.94447e+06	1.05289e+07	3.96417e+06	1.06356e+07	4.00805e+06	8.77654e+06	3.2781e+06	8.74564e+06	3.1986e+06	9.03131e+06	3.22908e+06	9.24921e+06
FP959	MET31	149.021	4.32	6	1	+		244.9744-H2O2P2			717613	564817	876388	638766	897248	672211	862729	660782	999323	745558	1.17466e+06	837527	1.32746e+06	966882	1.32289e+06	961509	1.39866e+06	1.00888e+06	1.51687e+06	1.10026e+06	1.52029e+06	1.09881e+06	1.55922e+06	1.1613e+06	1.55583e+06	1.14814e+06	1.50342e+06	1.14332e+06	1.60576e+06	1.22918e+06	1.55364e+06	1.18399e+06	641902	532374	1.37835e+06	1.02249e+06	879482	656150	1.39769e+06
FP1476	MET33	166.05	4.42	8	1	-		168.0657-H2			587502	544779	507008	480200	501926	451936	510235	471213	532620	490390	526834	491363	543873	529088	582194	529706	607099	578244	636693	601836	650331	612987	670123	630175	692525	654959	772036	723307	721048	688002	714921	687074	851739	502426	1.46486e+06	534658	1.11666e+06	416789	1.11367e+06
FP1009	MET35	165.052	4.51	7	1	+			AntiBase_2017_Trichoderma	(Name: Harzialactone B, Type: [M+Na]+, Num: 272, Formula: C7H10O3, RT: None, MassErrorPPM: 0.66233, MassErrorMass: 0.00009, Additional information: {'Source': '[F] marine Trichoderma harzianum [An] from sponge Halichondria okadai', 'STDInchiKey': 'NMISCWYXUUBUIR-UHFFFAOYSA-N', 'LiteratureReferences': 'T. Amagata et al., J. Antibiot. 51 (1998) 33'});(Name: Trichodermone A, Type: [M+Na]+, Num: 438,…	116056	78665.9	141518	100483	148956	113333	144244	111441	164070	118535	185642	135942	225689	157539	223868	161103	218343	169038	234021	187369	236239	188192	256931	223005	260628	216558	271537	201542	275617	213556	270006	210651	157819	92646.1	420956	173888	269488	105905	388906
FP1109	MET49	166.086	4.86	9	1	+					419468	450561	313536	363104	309470	352730	297438	345379	320091	372069	336974	378339	349991	404638	341557	401704	410435	390380	410560	427112	420700	421227	444711	458934	440251	458245	534402	517158	459085	472707	434854	460051	561210	434587	413179	342217	475526	326510	390415
FP989	MET51	242.959	4.98	6	1	+	[M+H]+				3.32495e+06	1.20791e+06	3.13562e+06	1.1414e+06	3.1677e+06	1.169e+06	3.05955e+06	1.15158e+06	3.11628e+06	1.16391e+06	3.17128e+06	1.21589e+06	3.30768e+06	1.23827e+06	3.19717e+06	1.20047e+06	3.10243e+06	1.17209e+06	3.20483e+06	1.215e+06	3.08883e+06	1.16859e+06	2.86235e+06	1.04863e+06	2.78924e+06	1.05382e+06	3.04154e+06	1.13027e+06	2.88401e+06	1.10741e+06	2.89757e+06	1.10206e+06	672412	1.03117e+06	640587	871042	567307	905021	313021
FP341	MET54	314.1	5.4	15	1	+	[M+Na]+	392.0427-OP2			670397	246708	653115	239664	700359	241113	708291	244755	698832	254132	722668	249629	711219	279438	728572	262924	755520	264507	742322	248372	731495	267752	739057	262405	757789	286558	806633	287081	773643	276683	780287	270681	711577	233727	1.44051e+06	232853	1.35377e+06	191048	1.2504e+06
FP911	MET55	516.119	5.54	45	2	+					2.66627e+06	171112	2.16267e+06	136107	1.96875e+06	117150	1.89544e+06	112450	1.93692e+06	127215	1.92377e+06	119592	1.9296e+06	112854	1.91236e+06	119197	1.93726e+06	116438	1.91659e+06	124619	1.87658e+06	121295	1.77656e+06	109669	1.8786e+06	125663	2.10587e+06	127648	1.86755e+06	107186	1.8873e+06	117754	2.2871e+06	227059	4.76206e+06	67279.8	7.18693e+06	63042.2	5.04114e+06
FP425	MET56	767.079	5.54	16	1	+					106615		89416.8	67511.8	78220.6	72909.8	82110.6	63222.4	79165.1	66194.4			84463.9		92234	63205.6	76700	62614.9	85102.5	68343.5	85987.6	71420.9	102890	83022.7	101733	80211.5	128171	93332.9	97829.1	70530.8	106356	84951.4	104484		200530	91410.4	227803	86737	158610
FP392	MET57	516.119	5.55	16	2	+					2.66627e+06	3.87158e+06	2.16267e+06	3.15167e+06	1.96875e+06	2.77624e+06	1.89544e+06	2.69405e+06	1.93692e+06	2.7184e+06	1.92377e+06	2.76436e+06	1.9296e+06	2.7556e+06	1.91236e+06	2.74756e+06	1.93726e+06	2.71415e+06	1.91659e+06	2.63788e+06	1.87658e+06	2.7349e+06	1.77656e+06	2.59174e+06	1.8786e+06	2.69061e+06	2.10587e+06	3.02255e+06	1.86755e+06	2.64539e+06	1.8873e+06	2.77501e+06	2.2871e+06	3.80582e+06	4.76206e+06	3.94703e+06	7.18693e+06	5.60433e+06	5.04114e+06
FP852	MET58	518.118	5.56	32	2	+					590949	243431	467938	192494	466407	174977	406743	161666	413386	163435	407109	168784	453259	160573	421756	178897	441677	179009	408924	177434	400543	161893	390908	167171	415098	159919	459009	174826	428189	160372	419545	170183	498207	289409	1.13097e+06	133403	1.84672e+06	170155	1.24986e+06
FP930	MET59	516.12	5.56	48	2	+					2.66627e+06	144607	2.16267e+06	130151	1.96875e+06	121954	1.89544e+06	131882	1.93692e+06	114690	1.92377e+06	108368	1.9296e+06	113168	1.91236e+06	124161	1.93726e+06	108336	1.91659e+06	126282	1.87658e+06	110003	1.77656e+06	114308	1.8786e+06	115962	2.10587e+06	116386	1.86755e+06	123699	1.8873e+06	106689	2.2871e+06	208403	4.76206e+06		7.18693e+06	66004.6	5.04114e+06
FP1043	MET63	170.081	5.95	8	1	+			Trichoderma_atroviride_literature	(Name: Melanoxadin, Type: [M+H]+, Num: 52, Formula: C8H11NO3, RT: None, MassErrorPPM: 0.66805, MassErrorMass: 0.00011, Additional information: {'AdditionalColumn2': '', 'AdditionalColumn1': 'Secondary Metabolites from species of the biocontrol agent Trichoderma Phytochem Review (2008) - 7:89-144'})	93636	45338.6	88923.3	42505.9	89086.7	40864	87236	44637.7	88038.5	42459.1	83368.9	42142.6	84607.8	37201.8	83945.8	34221.8	89843.8	48555.3	84369.8	46697.5	91500.7	37560.5	92036.3	40672.6	89753.9	47571.2	101609	47362.9	100461	46455.1	96055.8	48614.1	92342.1	36340.5	168082	39716.5	186315	29762.8	129293
FP349	MET64	316.116	6.13	15	1	+					115256	42383.2	98171.5	47222.7	104084	49437.9	102262	43036.6	108553	45074.6	102587	45531.9	100184	44529.2	96323.9	39579.5	85988.1	33739.1	95199.2	36621	89157.9	38834.6	93752.5	36446	94096.5	37252.7	98836.8	40897	92181.8	40409.1	91759.1	30425	126875	51191.1	189559	38030.7	233642	47219.5	190611
FP1018	MET80	150.055	6.95	8	1	+			AntiBase_2017_Trichoderma	(Name: 2-Hydroxy-2-isocyano-4-vinyl-2-cyclopenten-1-one; Isonitrin D, Type: [M+H]+, Num: 8, Formula: C8H7NO2, RT: None, MassErrorPPM: 1.35494, MassErrorMass: 0.00020, Additional information: {'Source': '[F] Trichoderma harzianum j-166 (FERM-p 3203), etc. d: T. koningii (ATCC 18649), etc., T. polysporum (ATCC 16641), etc., T. viride Wn-113, etc.', 'STDInchiKey': 'BKJHWSHJUPOQGW-MRVPVSSYSA-N', 'Lit…	65276.4		68761.2		58984.1	36052.5	60604.7	28556.8	58560.2	33284	61154.8	33366.3	71115.5	38010.4		40426.1	64273.2	42448.9	70516.1		64614.2	36125.5	66950.4		65859	38436.6	62948.8	39827.6	65758.1	46432.5	64437.4	37321.8	108824		197639	31501.2	195735	27657.9	181835
FP1023	MET81	152.071	6.97	8	1	+		170.0813-H2O			2.27525e+06	1.29431e+06	2.19482e+06	1.2173e+06	2.20452e+06	1.26324e+06	2.22241e+06	1.24848e+06	2.26339e+06	1.25805e+06	2.28558e+06	1.27154e+06	2.30468e+06	1.31914e+06	2.34205e+06	1.31654e+06	2.44428e+06	1.4026e+06	2.49204e+06	1.42352e+06	2.49743e+06	1.41693e+06	2.54412e+06	1.41828e+06	2.53088e+06	1.45443e+06	2.59806e+06	1.4905e+06	2.65374e+06	1.48523e+06	2.57114e+06	1.46624e+06	2.49535e+06	1.11712e+06	4.29831e+06	1.21902e+06	4.90605e+06	1.02879e+06	3.94046e+06
FP1079	MET82	254.995	7.05	8	1	+					643137	384930	647864	389702	670463	412230	659096	422106	674542	421459	699509	447238	751628	461023	717759	439060	670475	430652	707718	447844	659280	424384	562892	366403	551645	342499	563588	345507	575897	370643	578326	364047	638349	285639	686334	318722	596969	316138	719308
FP1494	MET85	178.05	7.17	9	1	-					88169.6	63396.5	92526.4	59310.6	97655.5	64860.2	97862.1	65086.2	95390.6	62788.1	95902.8	64777.9	106894	73767.7	117702	74460.3	123480	78482.3	132385	85057.5	132477	86730.5	129694	86438.5	137494	80815.4	138093	85166	138581	88970.7	138221	88396.4	133962	47354.5	266441	70624.7	223172	46485.5	273282
FP1006	MET86	154.086	7.29	7	1	+					213634	126700	234614	123836	247385	129147	249875	146664	264534	146374	281639	160651	290694	162650	331286	172932	335374	181613	368084	190049	386666	187642	380695	202553	389520	207958	400249	206132	410102	213440	414932	204518	380348	106925	1.52988e+06	179473	1.31696e+06	120658	1.3427e+06
FP1064	MET87	192.063	7.31	8	1	+			Trichoderma_atroviride_literature	(Name: Melanoxadin, Type: [M+Na]+, Num: 52, Formula: C8H11NO3, RT: None, MassErrorPPM: 0.95304, MassErrorMass: 0.00016, Additional information: {'AdditionalColumn2': '', 'AdditionalColumn1': 'Secondary Metabolites from species of the biocontrol agent Trichoderma Phytochem Review (2008) - 7:89-144'})	78994.1	31873.6	78060.1	32509.1	93473.5	40040.7	76432.7	39430.5	84994.4	43715.9	82227.3	35029.4	94899	44665.7	93207.3	43588.3	88311.7	41635.4	105770	37626.9	110357	50569.3	112653	42933.6	104154	50454.5	123377	53287.8	110095	55170.8	112199	45293	80931.7		305045	32353.5	277985	33076.6	233979
FP1029	MET88	155.07	7.34	8	1	+			AntiBase_2017_Trichoderma	(Name: 5-Hydroxy-3-methoxy-5-vinyl-2-cyclopenten-1-one, Type: [M+H]+, Num: 10, Formula: C8H10O3, RT: None, MassErrorPPM: 0.83492, MassErrorMass: 0.00013, Additional information: {'Source': '[F] Trichoderma album', 'STDInchiKey': 'DXODJUXMNZSTFU-UHFFFAOYSA-N', 'LiteratureReferences': 'Turner II, 470, 485;Ren, W.Y., CA, 91 (1979) 175119b;'});(Name: 3-(3-Oxocyclopent-1-enyl)propanoic acid, Type: [M+…	432099	387717	458087	405313	458159	396967	490167	432662	483964	421015	504631	436764	523266	447705	543968	459378	561604	493953	572664	504411	574750	516410	609971	528429	611251	565054	615552	550351	632246	568875	615347	571478	701145	320327	1.17634e+06	453378	1.00221e+06	300677	1.10417e+06
FP1024	MET89	152.071	7.45	8	1	+					196370	96636.6	182351	96520.2	181412	83194.3	173309	92891.4	152995	76920.9	169768	86796.3	197980	92333.9	192133	87229.9	180207	80581.4	195826	88405.6	180950	105692	210323	104733	210380	96324.1	236088	106684	222210	115097	208404	110176	214003	60868.3	528097	78746.4	603128	83914.5	441804
FP1011	MET90	229.016	7.53	7	1	+					70756.2	34325	58922.5	38664	67503.8	42811.6	79780.7	39381.6	65371.4	40347.9	70561.3	46233.3	72400.9	48705.2	75500.7	46373.3	67006.4	40805.9	63792.1	42360.9	65721.2	38124.2	36044.9	30330.3	37863.4	26863.6	42208	26544.3	54791.5	29405.1	56931.8	29017.3	77747.6	30326.2	57729.1	20325.4	83017.5	34764.5	92212.6
FP1452	MET93	260.926	7.64	6	1	-					22398	21716.7	22455.6	21174.2	18489.3	21147.1	18374.7	17257	17420.7	17384.1		15999.3	17680	19403.8	23263.7	18599.4	24754.6	26669.8	34282.7	35589.8	38580.6	37031.4	66041.4	65768.6	67672.7	66328.4	60331.7	58735.9	60291.9	58334	58178.4	58822.7	15035.4	16562.7	65119.8	49521.6	10828.6	10188	39602.5
FP1453	MET94	270.955	7.68	6	1	-	[M+Fa-H]-				65346.2	58841.3	65552.5	62265.5	57072.1	48715.5	51555	49504.3	43680.6	41971.7	44037.9	39823.2	47285.7	44505.6	51460.4	50233.5	58964.7	58843.8	74668.2	80434.4	79945.3	78557.3	89130.5	87828.4	99658.8	95636	85286.8	87593.8	91498	86935.2	91126.7	89917.6	53508.6	47125.2	99649.9	71891.3	32762.8	26876.4	79306
FP1457	MET99	161.081	7.74	7	1	-					209620	126490	203003	119619	207529	121925	207033	120832	222592	129867	213158	129871	220844	129660	224600	129161	231623	134590	231323	138720	242377	143139	234934	141790	239062	139942	235258	136421	240102	141694	236667	139807	8089.86	108463	9746.23	115785	10801.7	98970.8
FP1002	MET103	140.071	7.87	7	1	+		208.0610-C3O2	AntiBase_2017_Trichoderma	(Name: Myrothenone B; (5R)-3-Amino-5-hydroxy-5-vinyl-2-cyclopenten-1-one, Type: [M+H]+, Num: 357, Formula: C7H9NO2, RT: None, MassErrorPPM: 0.41104, MassErrorMass: 0.00006, Additional information: {'Source': '[B] endophytic Streptomyces sp. from mangrove Aegiceras comiculatum [F] marine Myrothecium sp. [F] marine Trichoderma viride', 'STDInchiKey': 'RNZVUWAMBDXWDJ-ZETCQYMHSA-N', 'LiteratureRefere…	276327	206089	259569	193789	266372	206686	269416	211675	276511	214671	266837	195669	254833	187653	258774	203236	270982	206430	275546	213437	260284	213905	249966	209041	248690	222160	247714	222419	259501	229998	237913	228845	778345	150161	1.22966e+06	169062	1.07497e+06	139693	967708
FP195	MET104	274.176	7.97	12	1	+					55187.4	51898.9	51394.8	42123.2	14524.9	41630.4	47148.5	41617.7	10983.6	44761.1	49680.6	48613.6	56614.9	48482.5	50793	44723.1	57951	14308.1	60206.7	9182.26	56430	49126.2	12626.9	16111.5	16223.4	16960.2	12014.3	11803.6	10266.7	51309	18533.8	17767.6	18832.2	45593	67994.7	13720.3	72428.4	38183.8	21914.5
FP1088	MET105	267.99	7.98	8	1	+					288327	104626	297982	94248.3	307320	113344	301002	113259	303065	116296	325074	114430	323003	110615	321485	120944	299513	123013	298122	111981	284292	99287.8	240467	85828.1	236382	88625.7	217540	81416	234123	90429	248208	85641.7	1.31802e+06	72358.8	832819	69090.3	1.46804e+06	81120.8	1.21349e+06
FP342	MET106	314.1	7.97	15	1	+	[M+Na]+	392.0427-OP2			567885	215469	579663	212260	561832	216347	592071	223015	545349	200432	533455	198863	520392	202968	532512	196316	525428	201182	518245	189031	506392	193792	544696	201804	573237	216307	552398	203957	543222	199961	539606	190809	538304	188594	1.07445e+06	184023	1.02824e+06	172358	954033
FP834	MET108	498.109	8.02	32	2	+					388140	271916	414165	250445	37714.4		379184	262235	380962	259063	35556.5	243584	408597	246369	32714	237952	378731	268960	402826	17015.3	388334	234756	359533	220113	349015	221083	331758	202835	353784	223725	366966	233166	590718	132896	1.08579e+06	121531	1.44733e+06	120689	1.26528e+06
FP291	MET112	271.094	8.28	14	1	+			AntiBase_2017_Trichoderma	(Name: 4-Hexa-2,4-dienoyl-3,6-dihydroxy-2,6-dimethyl-cyclohexa-2,4-dienone; Sorbicillinol, Type: [M+Na]+, Num: 301, Formula: C14H16O4, RT: None, MassErrorPPM: 0.21271, MassErrorMass: 0.00005, Additional information: {'Source': '[F] Trichoderma reesei; Trichoderma sp. USF-2690', 'STDInchiKey': 'SJEYUYPBCPRFNM-WQWHYOKSSA-N', 'LiteratureReferences': 'R. Andrades et al., Can. J. Chem. 74 (1996) 371-7…	104222	40453.7	109985	51218.6	112159	51127.3	120986	51320.4	130146	57223.2	112961	54810.8	115986	51817.6	108653	50921.1	115094	59494.4	106131	46283.7	117096	50449.3	120362	51250.5	111035	47501.5	110686	55346.7	120492	49016.5	104603	51745.1	66658.7	30692	111532	44421.5	95021.2	37621.1	105519
FP140	MET113	231.171	8.29	11	1	+					40328.7	169245	36023.9	34158.7	30348.3	38043	127891	38873.3	142182	153532	139709	170902	40497.9	27037.2	34943.1	41074.6	39602.3	174372	157255	171574	33548.8	38768.6	36114.2	43723.3	161151	45857.3	42023.1	47048.6	42846.1	43050.5	33721.1	48873.9	214326	158157	42228.4	146289	42413.1	144967	53800.8
FP1008	MET115	161.036	8.69	7	1	+			AntiBase_2017_Trichoderma	(Name: Trichodenone C, Type: [M+H]+, Num: 270, Formula: C7H9ClO2, RT: None, MassErrorPPM: 0.48585, MassErrorMass: 0.00008, Additional information: {'Source': '[F] marine Trichoderma harzianum [An] from sponge Halichondria okadai', 'STDInchiKey': 'ZUSUSTINOYQGKF-UHFFFAOYSA-N', 'LiteratureReferences': 'T. Amagata et al., J. Antibiot. 51 (1998) 33'})	97361.8	60511.9	98377.4	69448.1	110285	66038.2	106449	66279.3	110184	60808.7	110382	72051.5	121964	67823.7	118843	72535.1	122097	67964.3	115112	74914.2	114289	70629.3	125666	67946	122287	69709.5	120629	80744	117405	71636.5	122608	77187.9	90865	46563.5	167797	59227.3	157546	55037.9	140000
FP1034	MET116	167.034	8.81	8	1	+					109943	68559.5	107152	83029.9	126081	81491	116286	86031.5	119134	88678.4	123150	100965	139691	99364.5	126898	101211	131473	93488.9	133083	110151	133605	101581	154045	102881	156154	100581	147029	103886	145514	113586	137323	106748	104193	42474.2	187121	95089.2	104481	63609.3	186839
FP1473	MET117	152.071	9.01	8	1	-		154.0863-H2			200303	159716	201094	165960	216243	170771	221044	183960	219553	179778	230165	186700	240349	193949	246762	205706	280857	237692	288405	237249	291275	246927	274319	233686	282205	234570	289693	241206	315416	252542	307411	252269	314877	139670	708868	214711	544015	147590	620181
FP378	MET118	498.129	9.06	16	2	+					1.14256e+07	4.94413e+06	9.90725e+06	4.32612e+06	9.44546e+06	4.15766e+06	9.19179e+06	4.07492e+06	9.19158e+06	3.93776e+06	9.23205e+06	4.05459e+06	9.13616e+06	4.11887e+06	9.14997e+06	3.9818e+06	9.01328e+06	3.88358e+06	8.64927e+06	3.7894e+06	8.36683e+06	3.78398e+06	7.69865e+06	3.41899e+06	7.58581e+06	3.31299e+06	7.64505e+06	3.40931e+06	7.58911e+06	3.31244e+06	7.48968e+06	3.25911e+06	2.10534e+07	3.82553e+06	1.43736e+07	2.17115e+06	2.03041e+07	2.52812e+06	1.78471e+07
FP831	MET119	490.103	9.07	32	2	+					7.26439e+06	4.94413e+06	6.35247e+06	4.32612e+06	6.06722e+06	4.15766e+06	5.80889e+06	4.07492e+06	5.86671e+06	3.93784e+06	5.77112e+06	4.05459e+06	5.84497e+06	4.11887e+06	5.88676e+06	3.98186e+06	5.7696e+06	3.88358e+06	5.55123e+06	3.7894e+06	5.50531e+06	3.78398e+06	5.06235e+06	3.41899e+06	4.85763e+06	3.31299e+06	4.92009e+06	3.40933e+06	4.92104e+06	3.31244e+06	4.71103e+06	3.25911e+06	3.21339e+07	3.82553e+06	2.6181e+07	2.17115e+06	4.45112e+07	2.52812e+06	3.57071e+07
FP826	MET120	497.13	9.08	31	2	+					1.32034e+07	723230	1.15598e+07	615972	1.08581e+07	611378	1.06912e+07	560981	1.06889e+07	643602	1.05841e+07	583912	1.05845e+07	591460	1.05204e+07	571978	1.03499e+07	615649	1.00099e+07	539058	9.8419e+06	539748	9.02354e+06	487626	8.98633e+06	472305	8.97392e+06	480001	8.79637e+06	503054	8.62004e+06	490887	2.39485e+07	261061	1.6613e+07	125465	2.34617e+07	98103	2.03949e+07
FP1199	MET123	502.959	9.13	16	1	-					65772.2	31569.5	60558.6	26360.6	54582.8	25997.4	55107.6	26509.1	53820.6	25681.1	55463.7	25706.8	59006.7	26122.9	53005.4	22610.6	57934.5	24634	61411.2		58301		55966	23022.3		23775.3	52095.5	23829.8	51048	25075	56191.5	24587.9	169578	39035.4		27247.5	221754	32068.3	190521
FP1048	MET126	178.084	9.28	8	1	+					123985		135010	45357.4	133525	44580.2	130690	53146.6	143149	51429.9	151624	51206.6	154136	51809.4	151304	56326	157682	66980	154442	64270.9	152514	65847	162785	62611.2	162310	68909	157131	74760.2	166191	68679.4	160268	64895.2	184177		500871	56025.2	499889		450321
FP146	MET128	249.073	9.44	11	1	+	[M+Na]+				201276	161629	213440	180165	222002	185610	219438	197900	227896	182199	229798	195361	229718	205242	230097	202675	252247	205245	264344	214993	254554	215452	281780	239774	288782	250431	264775	243796	288040	256235	277397	256736	131544	142818	177926	194829	131599	132175
FP1093	MET131	275.021	9.54	8	1	+					987359	706960	986110	720225	1.04258e+06	758732	1.04613e+06	709334	1.10397e+06	768389	1.14152e+06	835354	1.16296e+06	845892	1.12967e+06	809612	1.09731e+06	794838	1.0279e+06	767825	1.00405e+06	705176	838280	609501	802903	566946	755006	523515	785253	581517	802580	569346	1.16516e+06	622901	1.10945e+06	460570	1.3014e+06	581620	1.26296e+06
FP1015	MET132	150.055	9.7	8	1	+			AntiBase_2017_Trichoderma	(Name: 2-Hydroxy-2-isocyano-4-vinyl-2-cyclopenten-1-one; Isonitrin D, Type: [M+H]+, Num: 8, Formula: C8H7NO2, RT: None, MassErrorPPM: 0.92003, MassErrorMass: 0.00014, Additional information: {'Source': '[F] Trichoderma harzianum j-166 (FERM-p 3203), etc. d: T. koningii (ATCC 18649), etc., T. polysporum (ATCC 16641), etc., T. viride Wn-113, etc.', 'STDInchiKey': 'BKJHWSHJUPOQGW-MRVPVSSYSA-N', 'Lit…	559014	199544	589322	212577	606119	242259	643338	232870	626700	241367	626962	239878	630958	248901	661803	239227	675496	273348	669764	251583	685458	260340	701582	269102	727364	285592	668030	275291	728668	297968	736097	307350	1.3076e+06	120009	3.03555e+06	214249	2.91675e+06	149939	2.71115e+06
FP1458	MET135	175.06	9.8	7	1	-					652984	387220	674335	400822	672599	409479	673712	400883	707209	431474	708131	425118	730493	446155	736850	433236	747991	456461	780836	475116	769519	478014	750666	462775	770902	459667	769687	451822	776632	463643	794880	469877	325181	318926	662018	389539	543785	321321	552527
FP1136	MET139	220.025	10.08	10	1	-					310172	272528	315527	270036	327818	275774	350119	299239	343829	282446	327122	265788	311865	269602	335973	292200	367571	305775	341322	292914	353023	296410	304598	260686	314606	266860	313655	260581	307185	257798	307906	259604	164085	120251	524945	239964	391779	152965	234002
FP1432	MET142	195.066	10.16	3	1	-					166914	87148.4	186573	85422.7	173274	89119.3	186457	95983.2	174919	92237.9	191276	96093.3	187476	96389.3	192567	98555.5	200884	108762	197757	106986	205997	104752	202675	99243	203033	106364	198147	107046	196799	107171	202227	102952	238227	70921.1	215276	87933.9	184095	70879.1	246860
FP1037	MET145	168.066	10.23	8	1	+			Trichoderma_atroviride_literature	(Name: Melanoxazal, Type: [M+H]+, Num: 53, Formula: C8H9NO3, RT: None, MassErrorPPM: 0.49538, MassErrorMass: 0.00008, Additional information: {'AdditionalColumn2': '', 'AdditionalColumn1': 'Secondary Metabolites from species of the biocontrol agent Trichoderma Phytochem Review (2008) - 7:89-145'})	290048	62500.2	312725	67478.1	326974	62975.6	325136	71899.6	351803	76036	329968	71970.1	317682	71832.8	328741	69237.1	334419	72725.7	320865	72750.8	347139	74219.7	321551	62549.8	347639	77073.8	329435	67156.5	333272	69081.8	329719	71893	1.00875e+06	42104.3	1.81642e+06	58749.8	1.69568e+06	53321.5	1.67915e+06
FP235	MET147	251.092	10.37	13	1	+	[M+H]+		AntiBase_2017_Trichoderma	(Name: (E)-6-(2,4-Dihydroxyl-5-methylphenyl)-6-oxo-2-hexenoic acid, Type: M match, Num: 442, Formula: C13H14O5, RT: None, MassErrorPPM: 0.41314, MassErrorMass: 0.00010, Additional information: {'Source': '[F] Trichoderma sp.', 'STDInchiKey': 'GVLNMYQUWRBNBY-HWKANZROSA-N', 'LiteratureReferences': 'Ma, Liying et al., J. Antibiot. 64 (2011) 645-7; K-07750 '})	9.3067e+06	7.395e+06	8.75523e+06	7.11664e+06	8.51457e+06	6.90579e+06	8.59878e+06	6.96801e+06	8.60251e+06	6.88969e+06	8.24141e+06	6.67687e+06	8.39894e+06	6.75453e+06	8.27848e+06	6.75033e+06	8.73978e+06	7.04963e+06	8.68628e+06	6.92566e+06	8.89658e+06	7.11163e+06	9.07594e+06	7.3673e+06	9.17492e+06	7.40806e+06	9.03195e+06	7.29452e+06	9.24361e+06	7.41021e+06	9.17537e+06	7.33401e+06	5.54485e+06	6.20454e+06	4.55087e+06	5.99155e+06	4.19301e+06	5.35188e+06	4.67071e+06
FP1096	MET150	277.037	10.67	8	1	+					194640	113949	190466	105065	178594	114645	184288	95554.7	199268	116391	189482	106929	205056	104460	220621	111505	174806	110092	174317	109789	167819	88104	131016	81645.6	123751	80299	128096	71033	113666	68840.1	135248	73108.2	246346	100985	223705	57188.9	305579	93136.2	243271
FP71	MET155	265.016	11.01	10	1	+					85098.9	27454.6	104378	35601.7	99101.6	41535.7	102758	33867.1	93953	35699.1	109819	36772.3	107076	43149.4	101509	32650	100956	29235.7	106473	34351.9	105537	32514.3	87022.5	28333	83253.4	28159.2	77314.1	25957.1	77479.1	25375.4	94221.7	27147.4	71756	21058.3	118365	15798.2	104622	24577.6	109047
FP1049	MET158	181.084	11.2	8	1	+					196883	69039	233780	79202.2	246261	120823	227323	93640.6	237022	101290	292732	142924	287509	150335	289514	145145	300252	163781	285206	164418	343105	167916	313692	177318	333083	185221	344250	171346	360356	191032	371885	191287	220209		566082	155115	334820	69153.5	491891
FP1005	MET159	153.089	11.45	7	1	+			Trichoderma_atroviride_literature	(Name: pentyl acetate, Type: [M+Na]+, Num: 17, Formula: C7H14O2, RT: None, MassErrorPPM: 1.86538, MassErrorMass: 0.00024, Additional information: {'AdditionalColumn2': '', 'AdditionalColumn1': 'Volatile Metabolites of eight Trichoderma species grown on PDA (only T.a. Metabolites included) Mycol Progress (2014) 13:589-616'});(Name: 2-methylbutyl acetate, Type: [M+Na]+, Num: 23, Formula: C7H14O2, R…	96175.3	102614	124035	107569	123852	125492	112109	115163	116887	120398	140182	135262	161734	148828	151007	151683	157248	153041	166489	157352	173327	162667	190879	164957	186620	182244	176333	185437	190163	188317	175475	182778	167061	86861.1	265390	143211	175473	92702.2	271495
FP189	MET163	245.186	11.58	12	1	+					147776	138405	131367	134386	141723	133525	149074	132293	142946	146730	150165	136524	154579	142048	147867	136831	146812	149358	150027	152040	158383	159951	155830	144949	162540	150544	158338	149190	162590	153157	150518	143503	176067	130328	148691	120690	143339	119672	156931
FP328	MET166	280.094	11.71	15	1	+	[M+Na]+	358.0372-OP2			234964	110305	266207	120355	252606	123008	281339	130096	250369	127894	248842	129756	269799	122320	294811	131141	274781	124503	281110	140219	302792	145760	209516	130625	307964	145229	303457	153636	311342	152034	297731	145662	725742	100982	795977	118791	772546	99395.7	991356
FP194	MET168	272.113	11.76	12	1	+					77243	43318.5	72908.9	50635.1	69884.7	44428.7	65480.9	44835.7	73006	47232	77817.9	50541.7	70540.9	49813.1	70067.9	55964.9	77360.4	49801.9	71976.5	53777.2	76708.4	52637.2	75435.7	53514.2	74809.4	51996.2	71904.8	52013	85245.7	59584.2	75619	52767.2	85210.3	42028.4	99616.8	39692.2	89730.3	34686.6	97713.9
FP243	MET169	255.123	11.8	13	1	+	[M+H]+				305381	306945	310559	283736	291877	290057	286819	287644	286295	281945	280342	275258	293521	278975	314239	282273	303914	289000	320458	310734	314442	293495	315426	305330	332979	325301	330057	331822	335822	319779	339172	332956	171962	230540	160120	248732	143199	213309	157075
FP1151	MET173	223.061	11.97	11	1	-					65299.9	55870.8	68759.2	5291.71	81904.5		79954.1	5419.47	87414.2		87003.9	83642.6	87601.3	88974.5	94761.8		105543		102760		105580	5116.35	106022	101630	109905	11604.9	104761		106160	11457.5	107999		33352.9		56308.6		36057.2	50485.1	61524.2
FP1162	MET174	237.076	12.02	12	1	-					39995.8	33725.6	44656.3	41658.7	51961.4	41528.4	52289.3	48440.7	57377.7	47445.4	58378.4	44297.1	60159.6	44195.1	69730.4	53558.2	68641.7	59379.8	75546.4	59380.1	78873.2	60321.9	68034.6	56651.3	72279.6	57846.6	69083.7	60466.7	73839.4	63951.6	84556.4	57758.6	22804.3	20097.1	43054.6	47804.9	26484.9	30015.8	47349.1
FP63	MET175	219.063	12.06	10	1	+	[M+Na]+	283.0264-H2P2			295844	174215	355486	184832	367843	196627	370890	203222	383469	203886	444311	235799	464403	230289	485334	281215	546039	303697	580283	321928	625495	345952	646172	368330	688576	366244	666203	363590	695711	397748	667608	378999	269130	107533	958012	311028	431577	152196	827816
FP151	MET176	338.032	12.13	11	1	+					75977.1	71418.5	80885.3	69282.4	69779.5	72586.2	75578.8	69654.4	92287.5	74325.8	93773.9	84037.1	101546	81979	92032.4	77475.2	82960.6	70627.2	82037.1	71197.2	76972.9	63037.8	60126.6	53076.2	62631.3	51781.5	56833.4	48627.7	61389.1	52993.9	67972.3	54541.3	36241.3	50636.5	39865.4	38207.7	35648.6	57724.5	36452.8
FP1051	MET178	183.102	12.3	8	1	+					1.92295e+06	227992	1.97167e+06	254953	2.06801e+06	275663	2.09346e+06	264056	2.03137e+06	252133	1.96547e+06	247750	2.00984e+06	240753	2.03585e+06	249303	2.29265e+06	281098	2.07352e+06	273683	2.2023e+06	265307	2.12599e+06	264341	2.13217e+06	283494	2.17387e+06	273187	2.19806e+06	291039	2.20074e+06	264420	2.22026e+06	185387	4.96532e+06	232350	3.28212e+06	187053	3.50984e+06
FP49	MET179	205.084	12.3	10	1	+	[M+Na]+	283.0264-OP2,269.0471-H2P2			2.0135e+06	864303	2.18484e+06	975794	2.2484e+06	981870	2.19101e+06	926613	2.13262e+06	937449	2.35142e+06	1.07087e+06	2.41872e+06	1.07454e+06	2.57281e+06	1.12996e+06	2.58233e+06	1.11608e+06	2.70591e+06	1.14492e+06	2.6153e+06	1.1704e+06	2.86736e+06	1.23705e+06	2.72815e+06	1.1749e+06	2.78092e+06	1.17383e+06	2.81578e+06	1.25378e+06	2.87807e+06	1.22842e+06	2.62033e+06	724426	6.67832e+06	1.01997e+06	3.82074e+06	732699	5.23031e+06
FP1167	MET181	231.113	12.49	13	1	-					31124.7	29202.1	36603.4	34979.9	36333.6	36253.3	37931.6	34847.5	38057	36322.1	38873.5	33947.3	39013.3	31069.9	36615	36855.7	35983.2	35955.2	37918	39023.9	36427.2	38414.5	37567.7	36095.8	44275.7	36782.9	40265.6	32689.3	38034.1	36175.2	36508.5	36633.7	18979.2	24651.4	25029.8	28407.8	10742.2	26778.3	26206.4
FP1128	MET185	195.066	12.7	10	1	-					38461.6	23093.8	43354.2	28850.9	47083	33320.9	49878.6	34564.5	50728.8	34859.9	55409.7	33701.5	55266.4	36824.1	60925.1	40225.5	61819	43550.4	62833	42813.5	59110.5	44148.9	61278.7	37670.2	55744.6	37863.4	59736.3	41093.6	62941.3	42733.5	58063.2	41275.9	43975.3	13348.3	108471	32038.7	74520.9	19557.7	119007
FP1108	MET186	164.071	12.68	9	1	+			AntiBase_2017_Trichoderma	(Name: 3-(3-Isocyano-2-cyclopentenylidene)-propanoic acid; 7182; Isonitrinic acid F2; Homothallin, Type: [M+H]+, Num: 9, Formula: C9H9NO2, RT: None, MassErrorPPM: 0.47480, MassErrorMass: 0.00008, Additional information: {'Source': '[F] Trichoderma hamatum, Trichoderma harzianum BC10', 'STDInchiKey': 'SBHNPHNIVBXIMQ-CLTKARDFSA-N', 'LiteratureReferences': 'Turner II, 474, 546; Baldwin, J.E. et al.,…	62918.5	43066.7	68012.7	45025.3	70160	52257.2	75875.7	44504.7	72625.7	48911.8	71757.8	49256.2	84520.5	50028.5	69719	53602.5	79781.2	53287.6	79925.6	46459.4	87773.7	53620.4	83538.8	55385.4	78765.8	52939.4	77287.8	57128.8	75421.8	55895.1	75771	60659.5	59149.6	17143.4	185899	44948	140458	28579	167260
FP410	MET193	330.239	13.15	16	1	+					60918.2	67170.2	62122.1	59828.9	62798.7	65164.3	69711.7	62572.1	63155.9	57750.2	63875	62132.3	68026.5	61308.2	73350.7	59406.5	70948.2	62452.5	73112.4	70739.3	69964.7	68687.7	66235.8	62423.5	71932.9	67912.9	75570.4	66899.9	64771.9	68206.7	67051	61701	78545.9	56915.6	54207.3	52746.6	60879.4	51515.1	66656.6
FP1055	MET194	188.047	13.26	8	1	+					692777	384643	802813	401334	785531	443042	815982	447008	847837	462379	883172	458988	902455	462537	913567	484348	962191	511056	992727	529590	984585	525053	968042	517539	999861	525644	978982	530346	980437	512435	1.00792e+06	534075	517314	212307	1.58669e+06	417127	1.32211e+06	295907	1.47086e+06
FP433	MET199	342.239	13.78	17	1	+					105282	71055.5	105039	66486.9	100298	68692.8	100950	65146.4	101257	70440.4	101930	74794.1	108487	70190.4	95561.7	71525.4	103051	72168.3	101756	71894	102850	75168.2	108004	69079.8	109431	73758.3	109180	73860.4	106343	75881.5	103883	72844.6	205219	65857.9	151613	63381.7	169654	64588.2	176515
FP347	MET200	315.084	13.87	15	1	+	[M+Na]+	393.0267-OP2			797111	715988	930676	763242	987641	847302	1.00213e+06	851677	1.02173e+06	864007	1.02783e+06	910405	1.13189e+06	994739	1.17815e+06	995929	1.25938e+06	1.07755e+06	1.38932e+06	1.18798e+06	1.3952e+06	1.19636e+06	1.44418e+06	1.22566e+06	1.43166e+06	1.21213e+06	1.43792e+06	1.27614e+06	1.46654e+06	1.29909e+06	1.50061e+06	1.29565e+06	417741	516303	549670	1.02699e+06	319268	599697	644093
FP331	MET203	288.123	14.11	15	1	+	[M+CH3OH+H]+				220111	113245	266005	133540	279942	138771	277995	148012	293606	145371	293308	154492	299663	152299	297312	161646	312055	151968	319737	160810	308990	160512	316940	168201	321303	161883	299753	155168	295142	163854	304356	163575	352107	48021.1	887971	134524	633752	80942.2	1.02041e+06
FP52	MET204	205.084	14.24	10	1	+					116129	53533.6	125346	73803.1	124952	73873.4	134277	70530.9	143388	72692.4	158395	80569.4	149055	79225.7	157847	83166	158919	84438.3	168139	84829.5	184040	91178.6	192282	97783.2	173551	89783	169445	92493.4	181883	96488.9	179613	92299.9	120334	48570.9	267455	83591.1	148967	53833.1	243111
FP352	MET206	317.1	14.46	15	1	+	[M+Na]+				62207.3	31518	71668.2	38846.2	65449.3	44075.9	63504.1	40574.1	68667.5	44054.1	78130.8	48201.5	87668.9	44855.7	87305.9	51820.2	87944.1	59918	101974	62042.1	105589	64294.7	108768	59653.7	108215	62938	108998	58198.2	115440	64969.6	112003	62069.9	20652.1	28609	47171	49889.1	31925.4	34404	43230.7
FP1129	MET212	197.081	14.91	10	1	-	[M-H]-	199.0966-H2			113998	76360.2	136219	87675.1	149126	90618.5	137796	95396.9	152705	101334	163763	101294	163249	103831	173075	106033	181236	119261	191690	117997	195225	116822	179318	112395	175514	107818	168560	106529	172605	116889	180696	110111	148847	59454.7	294651	92378.1	192907	63201.3	263789
FP357	MET217	332.218	15.39	15	1	+					57944.4	35636.1	57531.5	39904.2	60221.7	38480.4	61646.6	35004.6	59514.5	34489.8	63529.1	38311.5	66271.9	37416.7	64789.8	33568.8	68394.2	36689.8	64910.1	38794.8	73436	36243.6	63759.3	35697	64835.8	36744.3	62210.4	36798.1	67681	33528.4	68614.7	35499.8	119289	31303.6	109341	32425.9	106879	26277.2	107925
FP1194	MET218	411.187	15.45	16	1	-	[M+Fa-H]-				68678.4	39271.1	61269.9	37929.1	66968.1	39787.2	72257.6	38740.8	70942.3	43421.1	70979.6	38868.3	73417.8	40724.6	70263.7	39505.8	78500.9	48283.1	79104.3	47030.5	78579.8	48286.8	72318.4	45025.3	79379.1	47444.9	75370.6	43623.1	75468.8	48205.1	80926	43259.6	47986.5	35302.8	68759.3	38081.3	67442.7	34956.4	74152.7
FP162	MET220	207.102	15.52	12	1	+	[M+H]+				121165	76055	137334	84009.1	164116	85812.1	157573	96871.9	167537	96706.7	154762	84167.6	147733	92864.6	147493	91279.3	157702	93197.1	150425	81961.2	143173	82619.5	150217	82623.7	144113	90282.3	156307	86899.3	156951	83805.1	157091	80900.7	81916.3	31436.1	219650	74935.8	109629	48290	189029
FP262	MET224	306.137	16.17	13	1	+					497062	439429	497265	456764	521376	460248	521679	462095	488315	450945	510630	467275	526605	484182	531017	469446	549001	489524	549374	482990	559589	508972	542316	473542	541890	489026	523177	453432	553344	473422	507208	475163	224943	412307	192058	378279	155214	385648	216451
FP353	MET225	319.115	16.26	15	1	+	[M+Na]+	397.0580-OP2			123441	64081.4	131672	70169.4	146300	77738.1	148419	74146.8	140219	77813.6	149812	83988.7	153522	84204.5	166120	92025.4	174233	92124.1	189367	109375	203025	106617	214223	107068	224385	117201	206365	113895	216082	114159	219052	121215	46029	50836.1	78654.7	91737.6	67503.2	59195	76088.7
FP245	MET226	257.078	16.32	13	1	+	[M+Na]+	335.0210-OP2	AntiBase_2017_Trichoderma	(Name: Harzianolide E, Type: M match, Num: 292, Formula: C13H14O4, RT: None, MassErrorPPM: 0.13074, MassErrorMass: 0.00003, Additional information: {'Source': '[F] Trichoderma harzianum Rifai GT19976002', 'STDInchiKey': 'NDXHOTDQOZJDOQ-GGWOSOGESA-N', 'LiteratureReferences': 'I. Sattler et al., Dechema Symposium Irsee Feb. 2001; K-02101 '});(Name: Harzianolide B, Type: M match, Num: 300, Formula: …	210715	433621	240842	511703	265210	573144	276960	580306	281607	599567	293707	614711	315143	646953	311254	693514	330626	736944	369030	786371	399735	803392	400903	842228	405528	859811	395636	829681	395568	855738	400924	883904	421245	327043	47813.4	673918	18929.8	412667	292287
FP30	MET228	183.102	16.66	10	1	+	[M+H]+				563174	208164	668471	251274	644880	272834	689390	281838	654062	266022	700287	266561	652536	275417	651811	267823	785572	305768	697071	290341	772314	308230	752853	291363	796778	299726	734622	288394	831332	314731	790131	314033	610697	133102	1.01549e+06	244513	622397	170416	978019
FP263	MET230	306.137	16.77	13	1	+					265391	228589	263684	231215	272195	227208	269807	228767	266801	244438	290473	242228	261882	246350	278604	255312	278609	247594	296548	256519	304972	247956	285563	243171	279795	235645	280027	240212	285160	241399	288506	234101	168960	212614	186021	196443	144252	177957	167929
FP1173	MET231	251.092	16.82	13	1	-	[M-H]-	253.1073-H2	AntiBase_2017_Trichoderma	(Name: 6-(2,4-Dihydroxyl-5-methylphenyl)-6-oxohexanoic acid, Type: M match, Num: 443, Formula: C13H16O5, RT: None, MassErrorPPM: -1.16416, MassErrorMass: -0.00029, Additional information: {'Source': '[F] Trichoderma sp.', 'STDInchiKey': 'WVGFTSOTAZZBDY-UHFFFAOYSA-N', 'LiteratureReferences': 'Ma, Liying et al., J. Antibiot. 64 (2011) 645-7; K-07750 '})	1.87565e+06	2.04362e+06	2.2821e+06	2.51604e+06	2.49102e+06	2.78565e+06	2.66407e+06	2.93745e+06	2.68812e+06	2.9327e+06	2.75887e+06	3.06473e+06	2.85043e+06	3.13751e+06	2.98994e+06	3.30905e+06	3.13539e+06	3.48371e+06	3.10538e+06	3.46399e+06	3.16288e+06	3.52885e+06	3.07885e+06	3.39263e+06	2.99609e+06	3.33739e+06	3.00359e+06	3.33441e+06	3.09946e+06	3.41583e+06	3.07728e+06	3.46351e+06	566764	982373	1.52497e+06	2.78635e+06	803778	1.67428e+06	1.70677e+06
FP1157	MET232	221.081	17.15	12	1	-	[M-H]-	223.0966-H2			104173	71098.5	127978	87487.8	138153	99894.8	145478	102271	142916	105910	148665	115786	155232	112823	152600	119840	163645	120258	164046	135167	169029	124371	160670	120132	165699	128670	167156	124543	166561	125325	172264	123931	56060.9	30339.4	238504	103714	126263	61003.3	185388
FP155	MET233	191.107	17.23	12	1	+					100004	54734.7	113888	58796.6	119684	52550.3	126134	69440.3	116278	65872.6	110086	61470.9	98679.5	50806	105402	65283.4	110056	74358.5	116539	64683.6	105391	71365.7	110025	57809.7	121712	62216.9	90482.8	63973.4	121845	67844.4	113508	67526.4	63606.3	32308.2	87975.3	49749.8	69592.4	39086.3	99987.7
FP181	MET234	231.099	17.49	12	1	+	[M+Na]+	293.0697-NOS,295.0627-H2P2,309.0419-OP2	AntiBase_2017_Trichoderma	(Name: (E)-2-(Hydroxymethyl)-3-(2-hydroxypent-3-enyl)phenol, Type: M match, Num: 437, Formula: C12H16O3, RT: None, MassErrorPPM: 0.42148, MassErrorMass: 0.00009, Additional information: {'Source': '[F] endophytic Trichoderma sp. MFF-1', 'STDInchiKey': 'OUIAYMYHBTUCQR-DUXPYHPUSA-N', 'LiteratureReferences': 'Li, Guo-Hong et al., Chem. Biodiv. 7 (2010) 1790-1795; K-07104 '})	3.19854e+06	2314715	3.8254e+06	2.81624e+06	4.03853e+06	3.03037e+06	4.13007e+06	3.05479e+06	4.16801e+06	3.0793e+06	4.37568e+06	3.14654e+06	4.46974e+06	3.2581e+06	4.50477e+06	3.25487e+06	4.80044e+06	3.5105e+06	4.9409e+06	3.62538e+06	5.07579e+06	3.71633e+06	5.36402e+06	3.90872e+06	5.06786e+06	3.69121e+06	5.06533e+06	3.76092e+06	5.35971e+06	3.93733e+06	5.41427e+06	3.9386e+06	2.86088e+06	1.50233e+06	8.66411e+06	3.01741e+06	4.14396e+06	1.93001e+06	7.24635e+06
FP1168	MET236	247.061	17.57	13	1	-	[M-H]-	249.0759-H2			517219	465476	654690	568072	682315	627332	755989	685926	776333	697457	819102	730982	811669	722952	826030	775371	855995	790226	869838	764825	879055	786410	819415	723324	834237	744632	824157	731999	843230	741858	826285	720832	127959	193585	378702	598509	218866	371003	363717
FP65	MET237	225.11	17.7	10	1	+	[M+H]+,[M+Na]+	303.0526-OP2,287.0803-NOS			917347	803762	1.10832e+06	999082	1.16444e+06	1.00992e+06	1.08444e+06	998639	1.15821e+06	1.07179e+06	1.22215e+06	1.13263e+06	1.34998e+06	1.21544e+06	1.4446e+06	1.28463e+06	1.50655e+06	1.38095e+06	1.60372e+06	1.43003e+06	1.71846e+06	1.55116e+06	1.75225e+06	1.60328e+06	1.76239e+06	1.63735e+06	1.82022e+06	1.63385e+06	1.91907e+06	1.72486e+06	1.76827e+06	1.64599e+06	1.09601e+06	492277	2.63056e+06	1.31016e+06	1.49965e+06	645177	2.70269e+06
FP1150	MET239	209.081	17.97	11	1	-			AntiBase_2017_Trichoderma	(Name: 2,4-Dihydroxy-3-methoxymethyl-5-methylacetophenone, Type: [M-H]-, Num: 340, Formula: C11H14O4, RT: None, MassErrorPPM: -2.88148, MassErrorMass: -0.00061, Additional information: {'Source': '[F] Trichoderma pseudokoningii Rifai', 'STDInchiKey': 'GKRZTNJKOXOWDK-UHFFFAOYSA-N', 'LiteratureReferences': 'L. Astudillo et al., World J. Microbiol. Biotechnol. 16 (2000) 585-7'})	84739.5	87061.2	91825.5	100908	101942	112925	114109	114258	118435	122227	127931	133934	127081	138362	139450	134178	142418	143336	140143	152348	139829	150233	130320	133233	136550	140533	140710	137472	152123	146177	128536	140065	22957.4	41653.2	77726.7	113595	49582.2	66658.7	82809.8
FP1433	MET240	283.119	18.28	3	1	-	[M-H]-				95625.4	128084	112702	151461	117763	148544	119115	155845	117074	159006	120589	151502	117836	148462	119216	155052	121367	153484	125497	159092	124899	161316	123441	154000	115246	154564	118205	152999	119392	156661	119824	152846	83380.9	95119.6	125493	118319	90880.1	103214	130155
FP247	MET245	259.094	18.59	13	1	+	[M+Na]+	337.0368-OP2,321.0644-NOS	AntiBase_2017_Trichoderma	(Name: Harzianolide D, Type: M match, Num: 293, Formula: C13H16O4, RT: None, MassErrorPPM: 0.08128, MassErrorMass: 0.00002, Additional information: {'Source': '[F] Trichoderma harzianum Rifai GT19976002', 'STDInchiKey': 'NEDUMFXXQFPLPQ-GGWOSOGESA-N', 'LiteratureReferences': 'I. Sattler et al., Dechema Symposium Irsee Feb. 2001; K-02101 '});(Name: Vertinolide, Type: M match, Num: 394, Formula: C13…	5.07183e+06	3.93886e+06	6.04382e+06	4.74846e+06	6.64111e+06	5.25656e+06	6.65927e+06	5.20884e+06	6.55687e+06	5.15155e+06	6.55935e+06	5.18676e+06	7.00313e+06	5.51606e+06	6.98171e+06	5.55563e+06	7.72131e+06	6.07111e+06	8.39239e+06	6.55386e+06	8.43871e+06	6.75276e+06	8.95892e+06	7.09646e+06	9.19437e+06	7.28168e+06	9.50856e+06	7.56765e+06	9.49357e+06	7.5053e+06	9.37942e+06	7.45627e+06	1.82407e+06	3.35495e+06	3.82678e+06	6.21696e+06	2.33008e+06	3.60802e+06	3.74157e+06
FP1426	MET247	502.266	18.88	23	1	-					2.53434e+06	662631	2.42507e+06	648175	2.46823e+06	676181	2.50365e+06	664119	2.55328e+06	679051	2.42031e+06	659139	2.57784e+06	682927	2.61052e+06	723784	2.59837e+06	701959	2.68082e+06	726350	2.63011e+06	694756	2.47554e+06	672976	2.53281e+06	690794	2.52518e+06	681121	2.568e+06	710916	2.66153e+06	711327	690673	607899	1.06217e+06	563698	706860	569685	860515
FP796	MET248	480.257	18.88	23	1	+		519.2557-ClH4,558.1995-OP2			1.45547e+06	356044	1.4014e+06	340352	1.47053e+06	351675	1.52757e+06	355023	1.38183e+06	341510	1.38221e+06	336832	1.43011e+06	339759	1.4811e+06	342772	1.54196e+06	391337	1.67795e+06	397784	1.79614e+06	413766	1.86211e+06	447477	1.89085e+06	449918	1.82343e+06	447423	1.87341e+06	460287	1.80278e+06	421345	373396	323930	757576	362899	380363	282812	558266
FP1421	MET249	456.26	18.88	23	1	-					754432	165191	716333	151885	738874	153649	784924	163534	738600	152864	682627	147937	710001	148905	742500	152886	774483	161054	749213	169993	754901	153988	698698	150561	746488	153606	700885	147484	711950	155901	750176	165363	209343	143924	304821	129456	205487	131620	243734
FP1158	MET252	223.097	19.33	12	1	-	[M-H]-	225.1121-H2	AntiBase_2017_Trichoderma	(Name: Trichopyrone, Type: M match, Num: 418, Formula: C12H16O4, RT: None, MassErrorPPM: -2.24228, MassErrorMass: -0.00050, Additional information: {'Source': '[F] Trichoderma viride', 'STDInchiKey': 'FZRONMQCTKLDIC-GQCTYLIASA-N', 'LiteratureReferences': 'Abdel-Lateff, Ahmed et al., Z. Naturforsch., 64C (2009) 186-192; K-06590 '})	267736	189024	339419	245673	389560	303988	407726	305686	421646	302065	422362	323106	448590	329140	461575	364308	474374	363381	466100	355488	500397	357854	447615	351270	466859	340795	469576	341493	481776	357654	473752	343962	246544	65109.9	997730	284997	561320	151324	1.0829e+06
FP1179	MET254	291.087	19.47	15	1	-					26226.8	14467.1	35156.8	21263.7	39442.9	21188.5	44071.8	26755.2	46517.7	22385.2	41082.7	24295.2	41408.4	25431.3	51372.6	22697.6	46586.2	26747.1	50381.7	28680.1	50600.8	30771.1	45868.9	23590.8	48980.4	27385.5	51814.9	27243.7	45124.9	28202.2	48157	28322	6519.47	5487.81	2639.78	20939.3	5506.1	9670.14	9299.41
FP249	MET256	261.11	19.52	13	1	+	[M+Na]+	339.0525-OP2			1.4614e+06	1.59514e+06	1.71802e+06	1.79656e+06	1.8069e+06	2.00014e+06	1.86133e+06	2.03116e+06	1.94071e+06	2.03932e+06	1.92857e+06	2.06823e+06	2.06593e+06	2.20618e+06	2.19619e+06	2.32612e+06	2.47487e+06	2.58932e+06	2.55334e+06	2.67715e+06	2.76918e+06	2.80939e+06	2.8067e+06	2.8204e+06	2.80666e+06	2.92174e+06	2.90042e+06	2.91494e+06	2.90692e+06	2.92028e+06	2.86826e+06	2.92802e+06	760737	1.20562e+06	1.49936e+06	2.45429e+06	941876	1.48488e+06	1.49442e+06
FP1114	MET260	181.12	19.69	9	1	+		259.0628-OP2,243.0904-NOS			1.83624e+06	2.00012e+06	2.21454e+06	2.45942e+06	2.42091e+06	2.70515e+06	2.47947e+06	2.73434e+06	2.55485e+06	2.79132e+06	2.68585e+06	2.95826e+06	2.76123e+06	3.08318e+06	2.90915e+06	3.2354e+06	2.96427e+06	3.33326e+06	2.98074e+06	3.3762e+06	3.08966e+06	3.51704e+06	3.17249e+06	3.54323e+06	3.17206e+06	3.54131e+06	3.24653e+06	3.59504e+06	3.29174e+06	3.66357e+06	3.24022e+06	3.59718e+06	2.25444e+06	1.23317e+06	4.68807e+06	2.99513e+06	2.6245e+06	1.78785e+06	4.85057e+06
FP14	MET261	165.091	19.82	10	1	+	[M+H]+		Trichoderma_atroviride_literature	(Name: phenylethyl acetate, Type: M match, Num: 25, Formula: C10H12O2, RT: None, MassErrorPPM: 0.08773, MassErrorMass: 0.00001, Additional information: {'AdditionalColumn2': '', 'AdditionalColumn1': 'Volatile Metabolites of eight Trichoderma species grown on PDA (only T.a. Metabolites included) Mycol Progress (2014) 13:589-624'});(Name: 6-(1PRIME-pentenyl)-2H-pyran-2-one, Type: M match, Num: 32, …	7.35577e+06	4.25646e+06	9.08229e+06	5.04898e+06	9.25519e+06	5.36152e+06	9.69216e+06	5.60558e+06	9.76112e+06	5.54381e+06	9.47411e+06	5.37797e+06	9.7191e+06	5.56101e+06	9.5525e+06	5.40773e+06	1.00273e+07	5.65929e+06	9.69348e+06	5.47284e+06	9.61234e+06	5.50291e+06	1.01441e+07	5.62531e+06	9.81394e+06	5.55898e+06	9.9978e+06	5.59189e+06	1.01318e+07	5.61787e+06	1.00735e+07	5.56523e+06	4.66253e+06	1.22978e+06	2.00731e+07	4.4309e+06	1.24006e+07	3.01615e+06	1.86448e+07
FP298	MET262	201.164	19.96	15	1	+					103785	64665.3	100403	65759.3	101031	70396	95555.8	83099.2	97136.6	77798.5	103586	81508.6	102326	75394.5	93453.5	78265	98415.2	82904.9	94379.9	82117.9	97040.3	82298.3	105362	83271.8	118211	84046	95171.1	76357.4	104198	70136.3	99270.5	88332.7	79907.4	59979.4	97924.8	62678.9	75731.6	50718.9	93651.7
FP21	MET264	176.071	20.19	10	1	+					7.45963e+06	4.50388e+06	9.27692e+06	5.698e+06	9.87208e+06	6.13794e+06	1.01538e+07	6.26426e+06	9.97766e+06	6.14228e+06	1.06702e+07	6.62101e+06	1.06434e+07	6.54897e+06	1.14671e+07	7.00948e+06	1.12631e+07	6.79165e+06	1.12579e+07	6.891e+06	1.12568e+07	6.83492e+06	1.09552e+07	6.70796e+06	1.0907e+07	6.66231e+06	1.09936e+07	6.71803e+06	1.11872e+07	6.78883e+06	1.14778e+07	7.02776e+06	5.05908e+06	1.38954e+06	2.10816e+07	5.43463e+06	1.36552e+07	3.46571e+06	2.06915e+07
FP1169	MET267	249.077	20.59	13	1	-	[M-H]-	251.0917-H2	AntiBase_2017_Trichoderma	(Name: (E)-6-(2,4-Dihydroxyl-5-methylphenyl)-6-oxo-2-hexenoic acid, Type: M match, Num: 442, Formula: C13H14O5, RT: None, MassErrorPPM: -1.13989, MassErrorMass: -0.00029, Additional information: {'Source': '[F] Trichoderma sp.', 'STDInchiKey': 'GVLNMYQUWRBNBY-HWKANZROSA-N', 'LiteratureReferences': 'Ma, Liying et al., J. Antibiot. 64 (2011) 645-7; K-07750 '})	472352	388851	618936	516871	712978	580414	757184	601473	756578	608640	784685	643377	785281	646893	841454	666977	870175	698956	845554	686234	869126	716308	821764	668660	808436	665993	816203	676663	848059	699847	838452	696448	120105	157338	352861	549007	212118	331868	385436
FP613	MET270	341.209	20.68	20	1	+					303957	67900.9	431624	86702.1	478081	102036	486592	100447	486314	111325	531284	118584	544237	121463	581101	123255	591639	120226	610729	132895	605820	126321	600113	131604	636284	134495	635925	138196	630675	141288	670026	129864	167061	28812.2	725538	112594	263157	61031.9	619172
FP59	MET273	209.115	20.82	10	1	+					933237	49022.3	948964	68551.2	998949	76737.3	900730	71684.1	991682	84198.9	1.06072e+06	89635.3	1.04093e+06	99081.7	1.071e+06	85285	1.1053e+06	107946	1.13097e+06	109167	1.14266e+06	109182	916262	98934.8	848379	107659	862554	106087	887543	103047	914787	115723	942456		857233	83113.3	1.0564e+06	40189.7	822217
FP15	MET274	165.091	20.95	10	1	+	[M+H]+	227.1277-C2H6O2,225.1128-C2H4O2,209.1171-C2H4O	Trichoderma_atroviride_literature	(Name: phenylethyl acetate, Type: M match, Num: 25, Formula: C10H12O2, RT: None, MassErrorPPM: -0.00218, MassErrorMass: -0.00000, Additional information: {'AdditionalColumn2': '', 'AdditionalColumn1': 'Volatile Metabolites of eight Trichoderma species grown on PDA (only T.a. Metabolites included) Mycol Progress (2014) 13:589-624'});(Name: 6-(1PRIME-pentenyl)-2H-pyran-2-one, Type: M match, Num: 32…	7.76116e+07	4.53614e+07	9.52125e+07	5.59574e+07	9.57181e+07	5.75159e+07	1.03951e+08	6.16085e+07	1.01555e+08	6.05845e+07	9.8822e+07	5.83463e+07	1.02007e+08	5.96658e+07	9.83708e+07	5.81271e+07	1.03297e+08	6.06495e+07	1.02379e+08	5.94978e+07	1.0296e+08	5.99444e+07	1.02108e+08	5.91075e+07	1.01578e+08	5.92882e+07	1.02532e+08	6.0787e+07	1.02954e+08	6.03999e+07	1.01945e+08	5.96116e+07	4.74247e+07	1.2727e+07	2.03337e+08	4.85837e+07	1.23422e+08	3.21075e+07	1.87307e+08
FP1377	MET276	409.187	21.12	20	1	-	[M+Fa-H]-				250455	76857.4	290339	90860.2	308279	91837.4	317700	98557.6	317060	95883.3	322568	98704.1	330837	94699	328711	107237	416275	128129	439731	124697	429701	117089	397309	113940	430779	118736	408323	116612	413279	124564	409702	118479	239843	68528.9	635380	86784.3	299618	84998.8	358225
FP82	MET278	288.157	21.44	10	1	+					1.2367e+06	554745	1.26727e+06	627657	1.26828e+06	621402	1.26173e+06	672406	1.32891e+06	583788	1.50751e+06	782611	1.59006e+06	785712	1.49925e+06	878895	1.61426e+06	933888	1.62497e+06	821934	1.63541e+06	868929	1.71613e+06	793599	1.66208e+06	698256	1.48141e+06	751671	1.64201e+06	925188	1.6495e+06	889994	1.22897e+06	145317	2.40003e+06	166466	1.95749e+06	140317	2.54912e+06
FP877	MET279	171.12	21.45	4	1	+	[M+H]+				5.50938e+06	2.28182e+08	7.0202e+06	2.78161e+08	7.18491e+06	2.84961e+08	7.56568e+06	2.94604e+08	7.26751e+06	2.89445e+08	7.1289e+06	2.88502e+08	7.2851e+06	2.877e+08	7.42816e+06	2.86673e+08	7.28534e+06	2.8777e+08	6.77652e+06	2.90422e+08	7.17562e+06	2.81059e+08	7.66943e+06	2.89217e+08	6.92566e+06	2.82636e+08	7.22805e+06	2.80076e+08	6.946e+06	2.80691e+08	7.65862e+06	2.87958e+08	1.51735e+06	6.4583e+07	4.95102e+06	2.0472e+08	3.77713e+06	1.45692e+08	2.74171e+07
FP17	MET280	167.107	21.47	10	1	+	[M+H]+		Trichoderma_atroviride_literature	(Name: 6-pentyl-2H-pyran-2-one, Type: M match, Num: 31, Formula: C10H14O2, RT: 21.5, MassErrorPPM: -0.66383, MassErrorMass: -0.00011, Additional information: {'AdditionalColumn2': '', 'AdditionalColumn1': 'Secondary Metabolites from species of the biocontrol agent Trichoderma Phytochem Review (2008) - 7:89-123 '})	1.68836e+09	8.69502e+08	2.0422e+09	1.05313e+09	2104022138	1.07555e+09	2.18336e+09	1.12852e+09	2.14924e+09	1.09846e+09	2.13027e+09	1.09865e+09	2.14525e+09	1.09565e+09	2.12476e+09	1.08486e+09	2.16024e+09	1.08798e+09	2.15224e+09	1.09824e+09	2.08152e+09	1.06396e+09	2.13928e+09	1.09439e+09	2.09211e+09	1.07409e+09	2085966771	1.06497e+09	2.11221e+09	1.0656e+09	2144717580	1.10019e+09	1.22934e+09	2.4768e+08	4.5637e+09	7.94231e+08	3.193e+09	5.583e+08	4.34054e+09
FP1378	MET282	409.187	21.49	20	1	-	[M+Fa-H]-				182346	57710.4	216618	64991	241366	76464.2	240155	63688.1	243681	80379.1	263222	78084.1	258642	75326	260076	76341.9	325339	95410.2	327335	93675.4	320261	89136	319101	90575.9	304965	93005.5	318066	90120.5	327725	84988.6	312764	89507.6	161482	42581.4	559912	72680.1	233087	47412.5	298711
FP96	MET283	411.177	21.52	10	1	+					1.5383e+06	744223	1.62184e+06	776686	1.71668e+06	868342	1.87786e+06	870525	1.9183e+06	995499	2.17994e+06	1.07349e+06	2.39118e+06	1.13729e+06	2.4153e+06	1.11634e+06	2.34857e+06	1.1021e+06	2.4183e+06	1.12971e+06	2.55966e+06	1.33367e+06	1.53747e+06	828872	1.56384e+06	643962	1.50028e+06	712594	1.7919e+06	816274	1.47715e+06	699251	1.46938e+06	241414	2.24419e+06	204448	3.02849e+06	363109	2.22014e+06
FP323	MET289	279.193	21.82	15	1	+			Trichoderma_atroviride_literature	(Name: Trichocarane D, Type: [M+Na]+, Num: 46, Formula: C15H28O3, RT: None, MassErrorPPM: -0.88431, MassErrorMass: -0.00023, Additional information: {'AdditionalColumn2': '', 'AdditionalColumn1': 'Secondary Metabolites from species of the biocontrol agent Trichoderma Phytochem Review (2008) - 7:89-138'})	437876	214044	594303	233344	502756	170108	538978	257186	567058	194857	555428	201139	562681	174891	566137	200749	628774	212285	611477	200886	636481	200891	523076	207274	617688	212860	635284	183279	549842	212452	590107	186071	384940	135780	807983	157011	554685	139143	650194
FP29	MET290	183.102	21.95	10	1	+	[M+H]+				2.55538e+06	2.04308e+06	3.18556e+06	2.43161e+06	3.48612e+06	2.79131e+06	3.59406e+06	2.88218e+06	3.73353e+06	3.02262e+06	3.58744e+06	2.86802e+06	3.56492e+06	2.88131e+06	3.47953e+06	2.88714e+06	3.64745e+06	2.93745e+06	3.6799e+06	2.93155e+06	3.66462e+06	2.9819e+06	3.50967e+06	2.86127e+06	3.51705e+06	2.8484e+06	3.52105e+06	2.85618e+06	3.59899e+06	2.90571e+06	3.54726e+06	2.83473e+06	2.93514e+06	693804	7.75224e+06	2.28409e+06	6.25461e+06	1.434e+06	9.63294e+06
FP1132	MET291	203.128	21.99	10	1	-					54068.3	17184.3	61974	18685.8	74576.3	20641	76424.1	21343	83121.3	21158	75889.2	21746.1	77220	23345.2	79885.8	22188.8	82376.1	26900.2	87654.8	24160.6	88312.4	27521.1	76624	25256.1	88362.8	24740	82378.9	22490.1	81574.5	26337.1	88280.3	26543.8	25514.1	9844.6	61443.4	18154	38934.7	10686.1	46018.3
FP325	MET293	279.193	22.16	15	1	+			Trichoderma_atroviride_literature	(Name: Trichocarane D, Type: [M+Na]+, Num: 46, Formula: C15H28O3, RT: None, MassErrorPPM: -1.13299, MassErrorMass: -0.00029, Additional information: {'AdditionalColumn2': '', 'AdditionalColumn1': 'Secondary Metabolites from species of the biocontrol agent Trichoderma Phytochem Review (2008) - 7:89-138'})	1.30293e+06	214688	1.39567e+06	239937	1.54907e+06	257382	1.5568e+06	257642	1.57121e+06	276296	1.69327e+06	290325	1.76441e+06	309537	1.7775e+06	307602	1.85127e+06	321279	1.93591e+06	341538	1.99305e+06	344826	1.92836e+06	328286	2.02851e+06	332467	1.99126e+06	324084	1.9933e+06	349137	2.07725e+06	324407	744645	204509	1.53776e+06	288692	976090	215897	1.22151e+06
FP1355	MET296	381.192	22.28	20	1	-	[M-H]-				424773	80891.9	486041	95949.8	535471	107151	543303	106609	550449	114515	570389	111946	562633	113470	562689	109527	550891	100227	541186	101706	556572	106571	521231	107018	519547	105278	526097	99755.2	528312	98894.3	519904	103968	159175	70010.2	283019	76197.1	265406	70915.6	309808
FP167	MET300	209.117	22.5	12	1	+	[M+H]+		AntiBase_2017_Trichoderma	(Name: (E)-2-(Hydroxymethyl)-3-(2-hydroxypent-3-enyl)phenol, Type: M match, Num: 437, Formula: C12H16O3, RT: None, MassErrorPPM: 0.71145, MassErrorMass: 0.00015, Additional information: {'Source': '[F] endophytic Trichoderma sp. MFF-1', 'STDInchiKey': 'OUIAYMYHBTUCQR-DUXPYHPUSA-N', 'LiteratureReferences': 'Li, Guo-Hong et al., Chem. Biodiv. 7 (2010) 1790-1795; K-07104 '})	178753	49097.8	219957	65780.2	221152	79985.2	270681	86278.9	258706	89010.4	237031	77867.4	241375	80459.1	248016	82567.1	236963	93283.6	229788	71849.6	193338	86255.9	241091	79039.8	258407	76505.4	227724	77241.5	236925	77011.4	234485	88666.5	106400		393422	59966.3	270391	37960.7	379911
FP1337	MET301	365.197	22.58	20	1	-	[M-H]-				107874	38434.8	110501	44459	133506	53532.2	146584	54447.5	138955	60134.8	144558	60775.2	141156	54738.8	143394	63893.2	152268	54915.5	148553	53882.7	142000	60853.4	146841	61165.5	133810	55426.7	136927	57445.7	147368	50274.9	138707	56481.4	188931	22855.8	357688	41225.6	138155	23592	377432
FP1237	MET304	347.244	22.68	18	1	-					222926	129077	249031	131295	257696	132004	269851	154173	265970	143131	282458	149365	260918	154464	285527	143722	276061	150024	291353	155833	279086	156792	271378	149018	263078	142985	265768	146079	274996	142793	276023	138388	14305.9	117156	20974.3	114307	17020.4	103739	13993.3
FP306	MET306	255.196	22.81	15	1	+			Trichoderma_atroviride_literature	(Name: Trichocarane A, Trichocarane B, Type: [M+H]+, Num: 44, Formula: C15H26O3, RT: None, MassErrorPPM: 0.37924, MassErrorMass: 0.00010, Additional information: {'AdditionalColumn2': '', 'AdditionalColumn1': 'Secondary Metabolites from species of the biocontrol agent Trichoderma Phytochem Review (2008) - 7:89-136'})	217322	28921.6	268176	40677.9	251752	36623.8	274105	40504.2	258363	43043.3	265170	43827.6	247603	43555.6	236254	42870.3	255806	49566.4	264559	48218.9	245664	40873.1	267377	39314.8	244364	38915.5	260097	46959.3	253170	44458	234894	43780	199450	21644.7	240855	34360	215274	23868	252320
FP337	MET309	295.188	22.83	15	1	+	[M+Na]+				782593	68471.9	879804	80097.3	948404	90836	950706	104258	944285	109605	1.04639e+06	106005	1.13677e+06	120807	1.16074e+06	116172	1.28008e+06	118203	1.3511e+06	126043	1.27426e+06	140401	1.31529e+06	134227	1.23634e+06	131066	1.32386e+06	131243	1.37152e+06	134790	1.29867e+06	129826	666288	55392	1.36943e+06	101446	807150	58447.9	1.24668e+06
FP1331	MET312	363.181	23.02	20	1	-	[M-H]-				164739	35591.4	197895	47359.5	238402	53514.1	254408	55313.9	254550	64405.2	266448	57488.3	251125	51790.3	275686	62780.9	138877	33772	152749	34687.8	150275	30670.4	148695	30286.3	144302	31640.9	147597	24394.6	139167	26759.1	149014	30923.9	124450	19000.7	262420	22584.5	117149	19356.5	405948
FP329	MET315	281.209	23.16	15	1	+					181301	62099.3	207910	66494.9	206540	69761.9	217794	71232.3	218527	72197.6	234934	76535.9	224446	82604.8	214082	70008.2	255033	76026.8	241430	75566	250651	81055.6	209266	78312.7	241567	79780.2	236996	79513.5	240390	86486.5	233669	92646.7	196567	48136.5	449105	57097	346086	51060.8	421440
FP777	MET320	404.243	23.47	22	1	+					131618	40327.3	151245	39834	150228	41090.2	159340	41445.8	151920	44906.2	147621	49100.4	145312	41887.3	145968	41372	149430	45809.7	140141	39226.1			136585	40785.8	133846	38220.1	136405		128196		124904	28368.5	182692	26361.3	252270	35866.7	174887	22052.3	312673
FP1389	MET321	427.197	23.53	20	1	-	[M+Fa-H]-				491058	108757	538247	126106	571217	140249	606354	134843	632955	160675	644603	153704	655875	158945	658556	153590	674543	168308	675668	163845	717584	171063	664045	150252	656144	159460	642478	152839	650297	154318	650555	150806	261133	95599.6	496542	104754	457634	93024.3	540855
FP1290	MET324	319.191	23.64	19	1	-		365.1955-CH2O2	AntiBase_2017_Trichoderma	(Name: Trichodermic acid A, Type: [M-H]-, Num: 463, Formula: C19H28O4, RT: None, MassErrorPPM: -0.76641, MassErrorMass: -0.00025, Additional information: {'Source': '[F] endophytic Trichoderma spirale', 'STDInchiKey': 'HOZHXCYISCFSFQ-PFVFAAEOSA-N', 'LiteratureReferences': 'Li, Dong-Li et al., Helv. Chim. Acta 95 (2012) 805-809; K-08277 '});(Name: Trichodermic acid B, Type: [M-H]-, Num: 464, Formu…	185138	38613.2	191995	3696.19	224718	45160.6	229417	50503	28629.7		229314	8615.6	237298	44794.7	240832	50355.4	239357	47715.3	236281	10108.8	253757	48450	244038	45591.5	235683		227674	47429.8	224287	7552.22	227166	49880.9	87942.9	26875	168988	37461.9	136626		177769
FP1332	MET326	363.181	23.67	20	1	-					142546	19558.5	150416	28288.8	164222	31252.4	178312	29198	187643	31066.1	167723	31837.5	178924	30971.6	194060	28491.7	175938	28389.1	164254	30056	180932	27469.7	185548	24064.1	176881	22104.9	181621	14450.6	177199	28605.6	180282	19461.6	53972.3	1839.12	122333	11139.2	83983.8		143019
FP154	MET330	191.107	23.84	12	1	+	[M+H]+				310058	259643	437031	358250	484174	388397	518661	416460	501173	394268	485746	411686	481728	388523	491331	398528	507774	421824	500473	414723	492934	411587	473981	401226	494788	395379	504788	405387	499694	419350	487153	399184	109958	52903.4	742925	297176	356535	173373	744810
FP549	MET333	271.242	23.94	20	1	+					484747	144464	650777	176947	719791	191221	692239	197262	752508	195068	703802	197954	767800	211321	720369	205535	768545	202345	803358	215120	790101	206442	721970	206705	751644	203288	686467	190190	733673	209106	752438	192723	371318	74470.7	747165	169117	381358	105587	780878
FP550	MET340	271.242	24.54	20	1	+		289.2527-H2O			282882	103488	390125	130640	444772	152864	421058	125821	433770	140376	422144	142449	448879	140509	409415	145073	456041	163800	461218	157331	489007	152639	439530	138250	425375	154947	432881	148529	432947	143515	436838	148543	220125	47881.4	451353	117021	221664	63262.3	517049
FP567	MET341	301.216	24.56	20	1	+			Trichoderma_atroviride_literature	(Name: Harziandione, Type: [M+H]+, Num: 69, Formula: C20H28O2, RT: None, MassErrorPPM: -0.01016, MassErrorMass: -0.00000, Additional information: {'AdditionalColumn2': '', 'AdditionalColumn1': ''})	2.66384e+06	590588	3.59338e+06	825341	4.21097e+06	993523	3.84814e+06	894434	4.12854e+06	951065	3.99742e+06	939150	4.15887e+06	984768	3.87402e+06	900495	4.42067e+06	999711	4.61179e+06	1.05044e+06	4.7688e+06	1.11549e+06	4.04106e+06	976710	4.07745e+06	924952	4.36967e+06	994503	4.16032e+06	964766	4.1886e+06	940432	612594	119528	4.56078e+06	770801	1.70924e+06	359968	3.92532e+06
FP107	MET346	183.138	24.67	11	1	+						24494.2	161767	32433.5	177662	41936	159046	46165.8	185082	51037.1	187097	49853.2	172908	49319.2	181667	52985.6	194374	61733.8	205884	53691.5	187460	59579.8	188790	58389	171207	63805.8	171904	59759.1	169580	68070.5	204877	68854.6			232162	51022.1	162321	20871.6	214017
FP1382	MET348	411.202	24.8	20	1	-	[M+Fa-H]-				422186	114183	492971	140214	563995	149423	575192	160488	599119	161733	629997	172081	631795	165301	656527	183894	688312	189078	679841	191277	665876	182596	622841	177068	643037	186596	620709	177811	647338	181086	656428	173059	224488	72736.6	541771	121163	426291	90993.4	562943
FP1118	MET350	209.151	24.84	9	1	+					249935	86169.9	325346	124059	367267	138451	350426	155600	371676	141461	394993	165384	442569	155595	443896	175509	432351	189258	436843	199730	449445	193119	450263	189535	482615	186047	460115	191998	439121	214147	459162	190446	196268	28488.8	582380	150378	320058	79905.4	609832
FP288	MET359	245.151	25.26	14	1	+					397568	122283	567934	153895	561593	195982	674953	203664	629196	202399	720181	243282	777635	230995	781672	229893	771229	248390	805399	224422	844553	257099	776784	196578	669370	210417	763201	209616	801943	232811	759337	226754	196771	37037.8	1.1361e+06	200664	400070	87438.4	986458
FP302	MET361	205.195	25.37	15	1	+		223.2056-H2O	Trichoderma_atroviride_literature	(Name: ?-bergamotene, Type: [M+H]+, Num: 4, Formula: C15H24, RT: None, MassErrorPPM: 0.09847, MassErrorMass: 0.00002, Additional information: {'AdditionalColumn2': '', 'AdditionalColumn1': 'Volatile Metabolites of eight Trichoderma species grown on PDA (only T.a. Metabolites included) Mycol Progress (2014) 13:589-603'});(Name: ?-bisabolene, Type: [M+H]+, Num: 21, Formula: C15H24, RT: None, MassEr…	2.25344e+06	589923	2.71133e+06	706479	2.78251e+06	742590	2.74064e+06	691614	2.80921e+06	691193	2.85553e+06	713681	3.02034e+06	783345	2.88829e+06	777434	3.13656e+06	793213	3.07664e+06	809317	3.12705e+06	795963	3.11695e+06	770073	2.99625e+06	771123	3.05177e+06	798670	2.95362e+06	748559	3.09972e+06	791612	1.78437e+06	345122	5.0162e+06	632264	2.73112e+06	419371	4.47212e+06
FP289	MET363	245.151	25.45	14	1	+		333.2034-C4H8O2			590483	170702	801580	242444	829793	261611	866690	270476	894223	297423	964172	319155	1.02249e+06	299686	996827	348284	1.08692e+06	338876	1.0764e+06	325314	1.11724e+06	367490	1.06485e+06	384728	1.03948e+06	358552	1.08694e+06	373275	1.07723e+06	342292	1.11992e+06	367946	234860	44325.2	1.55889e+06	268107	704744	146361	1.46393e+06
FP966	MET366	197.136	25.55	6	1	+	[M+H]+				213842	1.74628e+07	247355	2.39829e+07	303436	2.62486e+07	322783	2.70233e+07	317539	2.6882e+07	298644	2.64921e+07	298476	2.67074e+07	308521	2.6848e+07	304518	2.66072e+07	318505	2.65215e+07	290953	2.64863e+07	293200	2.6473e+07	300915	2.67282e+07	298673	2.63152e+07	289302	2.59557e+07	310405	2.65604e+07	44439.3	3.9139e+06	246585	2.09336e+07	125791	1.17001e+07	696355
FP156	MET367	193.122	25.55	12	1	+	[M+H]+	293.1231-H4O6			5.59164e+07	4.78988e+07	7.6907e+07	6.50668e+07	8.34011e+07	7.20527e+07	8.60357e+07	7.43094e+07	8.59425e+07	7.4221e+07	8.45616e+07	7.31294e+07	8.49269e+07	7.26053e+07	8.52417e+07	7.35215e+07	8.59157e+07	7.27221e+07	8.56585e+07	7.34134e+07	8.57065e+07	7.33189e+07	8.53714e+07	7.2939e+07	8.50268e+07	7.33904e+07	8.42509e+07	7.30921e+07	8.41884e+07	7.14481e+07	8.53925e+07	7.34044e+07	2.24332e+07	1.07713e+07	1.24055e+08	5.67396e+07	6.6901e+07	3.20778e+07	1.2756e+08
FP770	MET368	342.243	25.67	22	1	+	[M+H]+				1.3509e+06	347679	1.95437e+06	500764	2.3202e+06	610191	2.38335e+06	593465	2.58623e+06	640276	2.33239e+06	643809	2.33531e+06	643108	2.44925e+06	662828	2.56079e+06	709924	2.5251e+06	682419	2.54963e+06	639195	2.49254e+06	638392	2.47859e+06	647165	2.58342e+06	667066	2.4274e+06	684225	2.54482e+06	688974	468148	89904	3.43363e+06	455912	1.15264e+06	202084	3.35162e+06
FP283	MET370	187.148	25.8	14	1	+					154682	53041.7	203097	65368.3	212762	80492.2	240200	67971.9	243345	82476.3	221578	74981.3	191443	69611.9	215387	74513.2	231757	80834.9	219474	73973.2	226049	75321.8	216635	73550.8	233715	76412.9	222675	71356.6	202607	72132.4	200602	77428.9	58421.3	8953.82	339336	55939.4	135990	31712	315258
FP286	MET371	245.151	25.81	14	1	+					2.03767e+06	630025	2.64008e+06	860732	3.00282e+06	993398	3.00223e+06	922905	3.16863e+06	1.05511e+06	3.48354e+06	1.17297e+06	3.58695e+06	1.11033e+06	3.74356e+06	1.20368e+06	3.82378e+06	1.24296e+06	3.89289e+06	1.23878e+06	3.91012e+06	1.2737e+06	3.8604e+06	1.26011e+06	3.7016e+06	1.25156e+06	3.90934e+06	1.23122e+06	4.012e+06	1.29505e+06	4.02424e+06	1.35004e+06	820550	164736	5.65986e+06	963041	2.3658e+06	471772	5.12344e+06
FP1228	MET375	311.223	25.91	18	1	-																83143.8				78308.6		87181.2	187965	86656.9	200394	90083.8	177334	85092.6	177323	84731.9	181462	82116	195572	90311.4	212134	88206.9	46356.9	20340.9	68460.4	69929.5	91264.7	34602.8	104915
FP1000	MET385	1540.74	26.25	60	1	+					666872	320550	682605	238348	624481	276851	672682	316120	647973	239029	589196	216383	650968	270659	672036	292528	632713	280177	671922	267242	654294	292291	637229	287172	746418	278024	644849	246727	716863	273788	589400	285788	485090	229478	417179	277549	729649	280478	534641
FP569	MET387	303.232	26.27	20	1	+	[M+H]+		Trichoderma_atroviride_literature	(Name: Harzianol J, Type: M match, Num: 74, Formula: C20H30O2, RT: None, MassErrorPPM: -0.01509, MassErrorMass: -0.00000, Additional information: {'AdditionalColumn2': '', 'AdditionalColumn1': ''})	1.69923e+06	352683	2.24176e+06	442050	2.51913e+06	514524	2.64567e+06	570012	2.58613e+06	565112	2.57685e+06	542885	2.69263e+06	590887	2.6332e+06	564962	2.69749e+06	538499	2.65062e+06	556428	2.6296e+06	536606	2.53073e+06	530095	2.50436e+06	511494	2.56066e+06	520010	2.6079e+06	525679	2.59771e+06	537166	644169	77735.3	4.61235e+06	419585	1.78539e+06	219482	4.02326e+06
FP308	MET389	261.183	26.35	15	1	+			Trichoderma_atroviride_literature	(Name: bioactive carotane-type metabolite, Type: [M+Na]+, Num: 75, Formula: C15H26O2, RT: None, MassErrorPPM: 0.03039, MassErrorMass: 0.00001, Additional information: {'AdditionalColumn2': '', 'AdditionalColumn1': ''})	211200	52603.5	265125	74915.9	301387	72956.1	301604	81024.6	313353	86293.5	361560	95451.9	368182	96553.8	333674	96098.6	404023	106504	453759	117042	402855	115116	389490	113809	378464	106627	417907	106475	395928	114591	438236	129225	264746	37192.5	772854	103509	438550	56827.9	718565
FP497	MET394	345.167	26.71	18	1	+	[M+Na]+				484700	249691	606785	293947	689964	282939	788735	323323	777387	329519	783676	359886	801513	351817	860504	388981	816594	367676	901778	402530	923603	384031	806881	372282	886572	378639	880180	395494	912436	398718	826807	377390	143803	116374	556940	279780	167554	154146	445603
FP406	MET395	277.11	26.8	16	1	+					1.32579e+06	78960.9	2.32909e+06	98556.3	2.09212e+06	105326	1.53191e+06	103894	1.65269e+06	135054	1.78064e+06	142079	1.81675e+06	164598	1.47734e+06	159566	1.48035e+06	174826	2.21693e+06	186149	1.89292e+06	165518	1.41075e+06	139586	1.27969e+06	162353	1.11179e+06	155609	1.23279e+06	151176	1.34266e+06	146680	716460	38945	1.09878e+06	115956	1.00802e+06	79450.3	1.34809e+06
FP1493	MET396	319.249	26.85	8	1	-	[M-H]-				79000.2	4.35144e+06	109977	5.66549e+06	119131	6.17353e+06	115227	6.52232e+06	116934	6.58478e+06	109266	6.57482e+06	101779	6.52388e+06	124563	6.3438e+06	111391	6.39424e+06	117687	6.31346e+06	115311	6.49211e+06	100962	5.83504e+06	114457	5.84351e+06	114115	5.78245e+06	107236	5.72258e+06	108747	5.72e+06	24978.4	1.48868e+06	73497.6	4.18735e+06	40617.1	2.49661e+06
FP1156	MET397	207.102	26.89	12	1	-					184272	103007	264137	131971	324054	167182	332580	190733	383753	202854	381250	196026	377769	214757	420986	227170	423173	240445	445123	251471	481290	241761	418849	234453	437026	248999	438538	246848	444011	249393	457321	235984	68529.1	25485.2	583927	181797	241543	73069.2	555016
FP310	MET399	261.182	27.03	15	1	+			Trichoderma_atroviride_literature	(Name: bioactive carotane-type metabolite, Type: [M+Na]+, Num: 75, Formula: C15H26O2, RT: None, MassErrorPPM: -0.03127, MassErrorMass: -0.00001, Additional information: {'AdditionalColumn2': '', 'AdditionalColumn1': ''})	731662	90735.4	909675	156248	963380	177410	1.01526e+06	177781	1.12672e+06	189289	1.13558e+06	184059	1.14225e+06	201472	1.24533e+06	226582	1.2403e+06	226584	1.32325e+06	174570	1.3051e+06	177300	1.19175e+06	237095	1.17412e+06	223767	1.17047e+06	221024	1.22879e+06	238859	1.18507e+06	173984	659333	39525.1	1.19221e+06	128932	845226	63831.1	1.031e+06
FP1369	MET403	393.192	27.49	20	1	-	[M+Fa-H]-,[M-H]-				2.06313e+06	892587	2.77352e+06	1.2102e+06	3.17853e+06	1.42154e+06	3.37753e+06	1.48384e+06	3.44358e+06	1.51987e+06	3.5287e+06	1.59173e+06	3.64868e+06	1.65292e+06	3.7182e+06	1.68429e+06	4.56273e+06	1.92938e+06	4.6259e+06	1.9525e+06	4.71892e+06	2.01031e+06	4.39615e+06	1.86448e+06	4.33409e+06	1.84383e+06	4.40181e+06	1.83648e+06	4.37748e+06	1.88445e+06	4.39937e+06	1.87991e+06	336443	306891	2.19804e+06	1.41612e+06	602977	695003	1.44375e+06
FP1223	MET404	311.223	27.5	18	1	-	[M-H]-				355021	137191	395602	167539	495870	192925	493633	221403	476812	185980	518143	193290	485416	195509	513633	207846	554200	210051	567382	234430	545377	211753	532674	225313	498101	180930	568145	228023	529907	220418	483937	203650	228428	41387.4	320805	145606	271381	80836.7	432717
FP427	MET405	303.193	27.52	17	1	+					152344	45653.3	215660	91400.9	292553	97381.4	276488	107066	271176	91180.2	324631	112352	298226	128377	333459	106353	340998	123726	360178	122898	362266	138504	330155	129690	339714	136769	345039	133176	384625	122542	361509	126591	94411.3		630146	114741	232458	40021.7	592014
FP311	MET407	261.182	27.58	15	1	+			Trichoderma_atroviride_literature	(Name: bioactive carotane-type metabolite, Type: [M+Na]+, Num: 75, Formula: C15H26O2, RT: None, MassErrorPPM: 0.00639, MassErrorMass: 0.00000, Additional information: {'AdditionalColumn2': '', 'AdditionalColumn1': ''})	276685	35410.5	342904	28516.8	347627	42900.7	332859	40637.1	334759	44540.3	380739	47937.2	380979	47205	469526	71889.9	410675	46632.2	419158	46065	442996	60291.6	247314	52644.7	308770	57123.4	302169	51955.4	328588	49064.1	325035	74528.4	312372		420837	43819.8	422619		391050
FP428	MET414	303.193	27.85	17	1	+					213853	76796.9	286205	105878	319790	118425	357941	147290	376637	157551	362523	136856	416355	179702	369568	180510	369991	170823	405762	196185	472189	174928	398182	170176	377921	166947	428320	166500	422598	171662	450762	184256	67919.8		787036	117079	259981	64535.5	704265
FP669	MET424	373.199	28.27	20	1	+	[M+Na]+	435.1691-NOS			4.61963e+06	1.07136e+06	6.35802e+06	1.5814e+06	7.10345e+06	1.7952e+06	7.49352e+06	1.96799e+06	7.74603e+06	1.98005e+06	7.72429e+06	1.98338e+06	8.24902e+06	2.1508e+06	8.18809e+06	2.15182e+06	8.60682e+06	2.22267e+06	8.43769e+06	2.18543e+06	8.52585e+06	2.1637e+06	8.88955e+06	2.27482e+06	9.21308e+06	2.40578e+06	9.04043e+06	2.3458e+06	9.10831e+06	2.38311e+06	9.34586e+06	2.40905e+06	1.47603e+06	274936	7.80183e+06	1.66766e+06	2.61724e+06	626858	6.39671e+06
FP595	MET428	327.23	28.73	20	1	+			Trichoderma_atroviride_literature	(Name: Harzianol F, Type: [M+Na]+, Num: 71, Formula: C20H32O2, RT: None, MassErrorPPM: 0.37038, MassErrorMass: 0.00011, Additional information: {'AdditionalColumn2': '', 'AdditionalColumn1': ''})	376227	126245	547079	164019	554695	116067	647068	194615	693294	212338	749129	229242	742569	216767	796464	221125	850224	196619	826721	258972	855857	263975	841568	240937	887973	253299	907188	250892	917708	266950	867094	270704	143276		1.00845e+06	141259	339130	52271.8	913964
FP1214	MET439	293.212	29.09	18	1	-			AntiBase_2017_Trichoderma	(Name: 11-Keto-9(E),12(E)-octadecadienoic acid, Type: [M-H]-, Num: 288, Formula: C18H30O3, RT: None, MassErrorPPM: -0.35113, MassErrorMass: -0.00010, Additional information: {'Source': '[F] Trichoderma sp. F5594', 'STDInchiKey': 'PQDJTTDGUJFDQI-LCPPQYOVSA-N', 'LiteratureReferences': 'C. Shinohara et al., J. Antibiot. 52 (1999) 171-4; T. Chikanishi et al., J. Antibiot. 52 (1999) 797-802'})	37715.6	21882.1	33702.9	35614.6		49204.8	28464.1	46919.7	35379.1	46189.2		46051.4	47315.1	38176.3	42620.5	56852.5	72771	68421.6	59742.8	49067.4	67305.5	67007.4	47535.5	63378.4	48670.2	58603.9	38307.1	64364.9	42431.1	39090.6	62300.3	61684.5	35402.8		230750	68131.1	55021.4	20398.6	117441
FP430	MET441	303.193	29.14	17	1	+					172620	26746.8	222130	45499.1	253833	29710	256093	35364.3	271899	34344.9	291050	37791	317302	61998.8	335059	36254.8	323720	32396.6	337674	47746.9	363253	36256.1	331006	71933.4	327856	45703	363585	62645.9	341020	24070.4	329504				637428	49054.7	203928	17142.8	509777
FP670	MET447	373.198	29.29	20	1	+	[M+Na]+	435.1688-NOS			4.75655e+06	2.61634e+06	6.07682e+06	3.39632e+06	7.1006e+06	3.98757e+06	7.58015e+06	4.26195e+06	7.77464e+06	4.43559e+06	8.30383e+06	4.73492e+06	8.01085e+06	4.55627e+06	8.13333e+06	4.58348e+06	8.82148e+06	5.10018e+06	8.48428e+06	4.87299e+06	8.8533e+06	5.01608e+06	9.1232e+06	5.2099e+06	8.58938e+06	4.87988e+06	8.82938e+06	4.99014e+06	8.63482e+06	4.82469e+06	9.31057e+06	5.15563e+06	751084	724528	5.23119e+06	3.65474e+06	958190	1.50974e+06	3.95983e+06
FP815	MET453	555.35	29.39	26	1	+					207050	107671	196250	104761	212029	117667	203895	105213	218675	121542	216437	129244	232211	105476	227024	113693	213732	107551	215643	110115	256039	132313	215838	110391	209145	93429.7	252298	117062	208278	105958	192619	90848.7	45039	102547	40294.3	81162.2	38528.4	99450.4	36964
FP1213	MET457	293.212	29.44	18	1	-	[M-H2O-H]-	311.2225-H2O						330875		373318													1.39586e+06	483733				451444				465030		440761			130899	66059.5	80641.9	305806	166909		451227
FP1094	MET460	275.198	29.56	8	1	+					168416		161650	252088	192995		188932		202059	116208	203333	313808	214402	168920	218157	324295	219072	134723	229084	137875	199337	135758	177743		153911	131403	154512	301155	181279	261481	199894	142663	165604		182863	113897	190325	145067	176100
FP811	MET461	541.335	29.58	25	1	+					930255	401322	772885	345691	719880	351615	789497	346830	765213	418730	771124	324411	684190	334499	699768	319827	753108	331699	724390	348266	746599	344620	912795	399106	714592	380607	929712	403479	701897	324903	715187	347126	146523	358091	133943	310767	125914	306453	106548
FP577	MET464	313.18	29.62	20	1	+	[M+H]+	335.2216-H6O,347.1861-H2O2			327344	89484	510340	125739	611549	172828	613750	153128	660946	156600	609532	161444	602000	154611	603393	164072	312505	97960.9	312115	96094.8	318198	75855.7	303614	73291.3	302054	86778.9	291177	80867.2	295439	87092.1	294904	73150.3	57382.9	26964.3	109993	55627.6	76718.3	27470.8	295575
FP816	MET468	555.35	29.75	26	1	+					235354	120473	242850	116315	256863	132645	263651	138654	255417	126182	260281	134463	241522	132061	245338	129455	257223	118840	252031	138651	243757	115303	247068	126853	246119	135203	232549	123871	245642	127869	235076	126597	58247.2	131661	48402	99703.5	40208.3	117392	43621.3
FP1217	MET487	297.243	30.3	18	1	-					171602	27826.8	244352	63395.2	303881	57702.4	364707	78617.1	409339	83969.6	440822	93169.5	467220	98642	510512	95506.9	323791	105139	372848	109544	391427	113375	329501	100898	353128	105647	358063	111397	394277	105556	368602	114610	154310	11843.9	180343	74912.4	295268	20177.9	401672
FP818	MET512	498.379	31.04	28	1	+					12311.2		35011.6		39975	12246.1	39498	14766.4	46342.6	13420.6	44590.7	19224.2	41262.6	15733.3	53195.7		51937.9	20091.3	48163.6	10545.8	36946.4	17330.9	43019.9	12018.8	48060.7	25517.2	35472.2	12288	43358.5	15713.9	44101.6	15658	28981.4		84796.3		51963.2		109710
FP794	MET513	478.293	31.05	23	1	+	[M+H]+				479752	195324	584170	225593	684890	264970	696286	255512	663182	247344	673292	252928	669084	238005	700017	245262	699160	288293	733535	287007	709154	252627	632401	228833	630104	237810	602908	246452	604446	243092	674414	227910	77470.7	153819	116108	186256	114515	137407	124390
FP795	MET522	478.293	31.37	23	1	+	[M+H]+				2.75534e+06	759666	3.33999e+06	913652	3.64359e+06	1.01663e+06	3.88419e+06	1.02242e+06	3.83601e+06	1.00588e+06	3.80848e+06	1.04016e+06	3.90751e+06	1.04681e+06	3.90364e+06	1.00732e+06	4.09381e+06	1.14318e+06	3.95965e+06	1.07646e+06	4.0061e+06	1.1008e+06	3.58842e+06	990798	3.31699e+06	922843	3.60491e+06	971893	3.38574e+06	1.0084e+06	3.48969e+06	934824	44261.3	636523	72631.2	729396	50724.5	574654	74251
FP759	MET526	377.266	31.89	21	1	+					1.45991e+06	345187	2.068e+06	545237	2.43601e+06	648161	2.71142e+06	718994	2.8061e+06	764360	3.04271e+06	802410	2.92593e+06	848096	3.06553e+06	840849	3.57126e+06	986829	3.51454e+06	979574	3.66277e+06	1.03138e+06	3.22983e+06	867875	3.28643e+06	920043	3.40329e+06	938882	3.27311e+06	937729	3.54801e+06	974789	559509	114780	2.56179e+06	717331	1.09942e+06	216332	2.71298e+06
FP825	MET527	377.266	31.89	3	1	+					1.45991e+06	77913.5	2.068e+06	100768	2.43601e+06	502472	2.71142e+06	570756	2.8061e+06	148114	3.04271e+06	154234	2.92593e+06	170014	3.06553e+06	158585	3.57126e+06	96946.2	3.51454e+06	84641.6	3.66277e+06	100092	3.22983e+06	93034.6	3.28643e+06	106567	3.40329e+06	77613.7	3.27311e+06	98628.1	3.54801e+06	103101	559509	13455.8	2.56179e+06	74653.1	1.09942e+06	15140.7	2.71298e+06
FP765	MET530	454.293	32.05	21	1	+	[M+H]+				3.58011e+06	1.52644e+06	4.16166e+06	1.73388e+06	4.42561e+06	1.8091e+06	4.60209e+06	1.91305e+06	4.75372e+06	1.99732e+06	4.68488e+06	1.88984e+06	4.50943e+06	1.85408e+06	4.60233e+06	1.88965e+06	4.95265e+06	1.99742e+06	4.87447e+06	2.02127e+06	4.7821e+06	1.93572e+06	4.34181e+06	1.80228e+06	4.1435e+06	1.7009e+06	4.31234e+06	1.74382e+06	4.21194e+06	1.714e+06	4.08777e+06	1.64805e+06	579202	1.24281e+06	693558	1.35263e+06	628023	1.1623e+06	843414
FP555	MET535	287.237	32.3	20	1	+	[M+H]+		AntiBase_2017_Trichoderma	(Name: Harzianone, Type: M match, Num: 469, Formula: C20H30O, RT: None, MassErrorPPM: -0.24739, MassErrorMass: -0.00007, Additional information: {'Source': '[F] alga-endophytic Trichoderma sp.', 'STDInchiKey': 'ACGJQDXMQVADJC-CJRNAPGESA-N', 'LiteratureReferences': 'Miao, Feng-Ping et al., Org. Lett. 14 (2012) 3815-3817; K-08507,K-08507s'})	1.32313e+07	4.47228e+06	1.97555e+07	6.62914e+06	2.23118e+07	7.44594e+06	2.37267e+07	7.90795e+06	2.4449e+07	8.07386e+06	2.39061e+07	8.06559e+06	2.26127e+07	7.48455e+06	2.29335e+07	7.67215e+06	2.44893e+07	8.24222e+06	2.38329e+07	8.0101e+06	2.53441e+07	8.47943e+06	2.29662e+07	7.53116e+06	2.25036e+07	7.41701e+06	2.24977e+07	7.53263e+06	2.3783e+07	7.91239e+06	2.26415e+07	7.47412e+06	2.65476e+06	1.23907e+06	1.43694e+07	5.7187e+06	6.05241e+06	2.72705e+06	1.67954e+07
FP1184	MET536	271.228	32.3	16	1	-					928098		1.02677e+06	23896.3	1.03371e+06		1.13035e+06	14891.1	1.08318e+06	18409.6	1.16374e+06	26862.3	1.19213e+06	26947.4	1.16354e+06	17715.1	1.27638e+06	30900.4	1.20601e+06	31910.4	1.35234e+06	26770.6	1.03857e+06	23635.9	1.12314e+06	24988.5	1.15281e+06	23403.9	1.17866e+06	36394.9	1.19159e+06	25025.6	950272		1.01529e+06	14495.2	1.01047e+06		1.08558e+06
FP100	MET537	149.133	32.37	11	1	+					564365	261823	746361	333304	925414	441270	979076	489508	1.01142e+06	514291	903753	472848	995963	486814	963805	483559	1.12029e+06	561217	1.05364e+06	528437	1.10287e+06	519054	1.11159e+06	543985	1.09863e+06	543870	1.08301e+06	520330	1.11617e+06	518316	978806	511510	97812.4	70069.2	889041	393568	306114	160405	865800
FP551	MET538	273.258	32.41	20	1	+					363069	97617.5	498896	135442	613566	167398	684472	177062	671639	170332	620474	172574	625852	153285	624084	162362	731797	190710	665272	186651	757581	192054	663308	174507	715281	195286	656725	176434	728942	201316	665583	175504	71466.4	21988.6	547029	124514	190351	56626.6	527730
FP447	MET539	279.232	32.52	18	1	+	[M+H]+	349.2049-ClH4P			1.89182e+06	1.72142e+06	2.72094e+06	2.50491e+06	3.03536e+06	2.81233e+06	3.41717e+06	3.30589e+06	2.62515e+06	2.48101e+06	2.97128e+06	2.77196e+06	3.54467e+06	3.3022e+06	2.95164e+06	2.84973e+06	3.97483e+06	3.64763e+06	3.6169e+06	3.61286e+06	3.39933e+06	3.06985e+06	3.2159e+06	3.06848e+06	3.25151e+06	2.9527e+06	3.06549e+06	2.93372e+06	2.65206e+06	2.65075e+06	3.46235e+06	3.22317e+06	975634	599920	3.31093e+06	2.40836e+06	2.19038e+06	791505	4.96926e+06
FP823	MET541	265.252	32.59	3	1	+					3.30037e+06	255342	5.5277e+06	384740	5.95824e+06	428474	6.38458e+06	447501	5.51395e+06	469990	5.5362e+06	421265	5.47254e+06	435978	5.58563e+06	454334	6.11719e+06	443047	6.29448e+06	470975	6.60311e+06	512513	5.75599e+06	469190	5.2995e+06	372796	5.2173e+06	430515	5.51618e+06	405580	5.51124e+06	413470	828730	92882.3	3.56629e+06	248581	1.48746e+06	135182
FP548	MET543	271.242	32.67	20	1	+					348256	95227.3	599928	179668	523724	156620	675418	200223	752894	214079	711994	189112	694755	182700	722246	204540	687770	190262	722102	226068	795814	237021	745147	195490	736502	211936	588180	183128	649234	181837	705133	199826	46736.3	31946.7	203204	96540.8	99906.1	58622.8	205419
FP755	MET544	339.289	32.69	21	1	+					737043		934172		1.04495e+06	89517.2	942099		846719	80162.6	819521		746354	67027.5	948615		845550		924185		1.00825e+06		813984		669626		626569		815539		760627		732984		606768		502950		642719
FP542	MET545	379.282	32.69	19	1	+					2.77456e+06	229061	4.1291e+06	414056	3.94706e+06	517390	4.4292e+06	526063	4.34948e+06	572635	4.9138e+06	508185	4.81601e+06	481779	5.04336e+06	535287	5.08277e+06	722999	5.53255e+06	661566	5.31845e+06	713437	5.29289e+06	622089	4.04599e+06	545683	4.4084e+06	588937	5.40188e+06	568717	5.23953e+06	639971	2.5378e+06	84797.2	3.53937e+06	440970	2.75032e+06	163350	3.90051e+06
FP760	MET546	379.281	32.69	21	1	+	[M+Na]+				2.77456e+06	346069	4.1291e+06	571942	3.94706e+06	685114	4.4292e+06	718640	4.34948e+06	717998	4.9138e+06	768394	4.81601e+06	771482	5.04336e+06	707148	5.08277e+06	952377	5.53255e+06	997904	5.31845e+06	953714	5.29289e+06	848183	4.04599e+06	834497	4.4084e+06	847073	5.40188e+06	928158	5.23953e+06	834529	2.5378e+06	126604	3.53937e+06	699889	2.75032e+06	261293	3.90051e+06
FP540	MET547	353.266	32.76	19	1	+					5.37486e+08	200170	5.64479e+08	249349	5.92738e+08	223938	6.11824e+08	271738	6.26949e+08	239184	6.34316e+08	259874	6.76168e+08	310082	6.80687e+08	241205	7.24783e+08	393463	7.45258e+08	400542	7.72127e+08	313925	6.32812e+08	342007	6.76526e+08	302736	6.56671e+08	335973	6.9968e+08	369995	6.91037e+08	358434	5.37398e+08		6.77535e+08	312498	6.1095e+08	110296	6.71865e+08
FP526	MET549	649.471	32.81	18	1	+					504225	285969	737987	333355	765906	324742	788548	366356	823671	420927	714962	288413	767160	380019	717806	321918	832173	409570	867724	364001	900501	424099	633264	282101	690279	368992	539373	312310	593245	267283	603647	310849	249443	52692.3	807678	272245	358538	138571	741920
FP477	MET551	325.211	32.84	18	1	+	[M+2Na-H]+,[M+Na]+				4.08677e+06	1.58568e+06	6.21132e+06	2.27888e+06	6.50092e+06	2.44482e+06	6.99993e+06	2.8844e+06	7.53181e+06	3.01905e+06	7.51162e+06	2.87272e+06	7.77326e+06	2.93551e+06	7.19218e+06	2.8623e+06	9.63789e+06	3.81603e+06	9.45406e+06	3.85429e+06	1.01418e+07	4.08489e+06	9.84273e+06	3.92336e+06	1.11865e+07	4.23723e+06	1.01439e+07	3.89426e+06	1.06411e+07	4.29942e+06	1.02605e+07	4.09795e+06	1.63538e+06	476495	9.8228e+06	3.18804e+06	3.04067e+06	985357	9.07107e+06
FP1278	MET552	891.12	32.87	18	1	-					166155	65030.3	211839	71737.3	213484	83826.2	235818	96355.9	261280	86844.4	257153	98344.6	296166	105103	266854	96436.8	297647	120159	282547	115444	305657	117499	303266	133045	302054	133312	330034	130303	334060	128779	348922	132128	89660.7		340374	116302	178330	63976.3	463905
FP1463	MET561	721.865	33.32	8	2	-		789.8520-ClH3NO,789.8520-H5PS			128869	111619	140223	177481	143826	199167	156959	215774	203504	236761	175567	294598	170240	255889	176128	234011	159843	288148	176439	318462	173817	323782	168462	316574		308316	159516	330543	138183	287951	168911	328273	104914	120277	153720	316203	122290	208014	200775
FP1444	MET562	792.861	33.34	4	2	-					953905		1.12423e+06	44482.2	1.35432e+06	60203.9	1.41716e+06	65044.4	1.54587e+06	60279.4	1.61624e+06	64383.6	1.58256e+06	77106.9	1.5976e+06	81523.7	1.87244e+06	75371.1	1.92957e+06	89989.3	1.84498e+06	51617.8	1.95676e+06	90619.2	2.00592e+06	96890.8	2.09442e+06	85884.9	1.97947e+06	53888.7	2.05277e+06	87257.1	821473	47513.8	1.95366e+06	95659.9	1.14747e+06	59676.2	1.91047e+06
FP1219	MET564	299.259	33.45	18	1	-					472911		477663	19247.5	478696	22572.7	489652	23496	483599	19055.7	484546	24992.2	530819	16013.6	535229	19542.7	543292	29380.4	559185	24996.4	571326	33461.3	460081	20127.1	428227	15253	435971	20938.3	475704	29812	467604	24466.1	428469		478100	19518.4	482008	12729.2	465457
FP1196	MET565	459.195	33.44	16	1	-					292975		366876	14183.6	464501	20499.4	505499	13149.7	549070	17329.2	575113		694925	9714.66	713065	13977	843564	30082.3	992505	29164.5	1.04233e+06	29535.9	1.04737e+06	21572.1	1.12774e+06	24531.9	1.22432e+06	33885.3	1.45435e+06	35099.9	1.42802e+06	32556.3	321366		1.29061e+06	26725.2	564360		998598
FP1190	MET566	355.158	33.47	16	1	-					2.99892e+06	65996.6	3.8447e+06	97056.4	4.44907e+06	126884	4.58938e+06	131301	4.54504e+06	119381	4.46029e+06	97482	4.81616e+06	102098	4.78028e+06	105815	5.27749e+06	164857	5.45301e+06	177377	5.46353e+06	180403	4.76795e+06	136758	4.99179e+06	136123	4.91996e+06	131695	5.43259e+06	161353	5.34921e+06	144195	2.6912e+06	26849.5	5.44791e+06	155959	4.24782e+06	52351	4.6843e+06
FP1210	MET568	281.248	33.56	18	1	-	[M-H]-						69173.8	6342.81	85545.1	6533.05	118084	11635.3	158736	13927.3	198793	26213.2	246256	30149.6	355190	48698	575700	95681.7	769433	113007	1.04007e+06	150625	816541	115114	1.01125e+06	153282	1.17044e+06	173002	1.62395e+06	230596	1.58334e+06	228315			1.40836e+06	173117	121083		542721
FP513	MET569	369.209	33.57	18	1	+	[M+K]+,[M+CH3OH+H]+				624734	157910	818320	183658	923106	186848	880356	165142	845667	245809	738928	218068	1.06472e+06	238710	819628	223137	941251	303722	961811	339744	769773	390580	288237		359238	140815	312801		308609	349088	358861	344270	530111	67431.3	360740	326601	537162	233159	777356
FP1435	MET573	718.856	34.24	3	1	-					875054	191870	739148	208350	782438	175031	778179	202938	783200	204539	630393	197894	773465	227120	703483	237515	695353	223226	652742	205419	635400	240078	549586	198820	570822	211601	418001	204267	371641	170414	326055	158536	600964	167796	532209	191374	636007	189973	622586
FP1441	MET574	724.873	34.25	4	2	-					1.57834e+06	69948.9	1.28232e+06	74491.6	1.08528e+06	51297.4	1.03562e+06		1.21488e+06	84411.2	1.19959e+06	56919.9	1.18674e+06	105780	1.34254e+06	58694.7	1.25784e+06		1.43587e+06	63346.7	1.55352e+06	70030.2	1.30845e+06	47245.7	1.34182e+06	58730.1	1.35116e+06	68461.8	2.68323e+06	73680.3	1.31152e+06	83922.8	1.09189e+06	63190.8	1.29653e+06	50347.8	1.18587e+06	56594.8	1.55351e+06
FP1434	MET575	650.868	34.26	3	1	-					1.02888e+06	85943.7	958468		1.02414e+06	118933	1.05772e+06	112358	987884	119193	896810	94823.3	978501	145859	910468	123259	948588	134438	973473	149209	869102	156973	752168	133573	786613	127670	509048	111516	485648	99147.4	464418	100479	809564	98776.3	724973	140911	894420	90164.2	863172
FP1443	MET576	792.861	34.26	4	2	-					1.12168e+06		909684	47470.7	850019		760003	52761.3	1.35616e+06	67453.9	903445		921574	49988.8	952219	52965.4	935150	61614.4	1.03771e+06	51434.6	1.03597e+06	53638.4	969986	60802.3	1.78946e+06	50329.4	1.0154e+06	58761.2	1.94447e+06	51626.9	941925	93184.3	799485	47366.5	936032	57795.5	922906	57772.1	1.09088e+06
FP1472	MET578	925.828	34.3	8	2	-					89389.7	73459.4	77537.5	91228.9	94981.2		67047.2		123045	101474	121041	65484	110606		131178	74867.4	117581	63451.7	103784	125029	130744	132507	125808	121333	124589	136324	107949	70107.4			120237	162022	77881.4	70167.4	115254	126507	98143.7	94340.1	146404
FP1436	MET579	718.856	34.54	3	1	-					370837		404673		395151		349615		442686		371158		376534		350910	124488	347978	121753	433690	111703	418586	116530	348444		418845	136884	356664	183336	318527		266366		330927		385052	158853	399304	119195	433544
FP1442	MET581	724.873	34.56	4	2	-					673891		834196		813524		877762		987327		850941		981129	48972.5	961870		935659		997213	66488	1.02823e+06			53831.5	1.0062e+06		1.07776e+06	61073.9	1.10482e+06		1.02525e+06	55687.9	768786		1.02571e+06	49990.8	926863	55993.1	1.23206e+06
FP867	MET591	617.512	35.38	37	1	+					552835				680148		678041		782935		614059		584382		555695		634725		702664		684266		665478		701473		570647		677572		554584		505511		486929		693159		1.00184e+06
Metabolites found for group PD_zone1, RL_zone1
Num	OGroup	MZ	RT	Xn	Charge	Ionisation_Mode	Ion	Loss			AGS_1_Area_N	AGS_1_Area_L	AGS_2_Area_N	AGS_2_Area_L	AGS_3_Area_N	AGS_3_Area_L	AGS_4_Area_N	AGS_4_Area_L	AGS_5_Area_N	AGS_5_Area_L	AGS_6_Area_N	AGS_6_Area_L	AGS_7_Area_N	AGS_7_Area_L	AGS_8_Area_N	AGS_8_Area_L	AGS_9_Area_N	AGS_9_Area_L	AGS_10_Area_N	AGS_10_Area_L	AGS_11_Area_N	AGS_11_Area_L	AGS_12_Area_N	AGS_12_Area_L	AGS_13_Area_N	AGS_13_Area_L	AGS_14_Area_N	AGS_14_Area_L	AGS_15_Area_N	AGS_15_Area_L	AGS_16_Area_N	AGS_16_Area_L	PD_1_4_Area_N	PD_1_4_Area_L	PD_2_4_Area_N	PD_2_4_Area_L	PD_3_4_Area_N	PD_3_4_Area_L	PD4MD_Area_N
FP986	MET10	228.98	3.69	6	1	+						114314	477795	89654		112187	500732	111104		105438		92179.3	570409	115767	96955.1	119224	532151	100209	82009.3	111565		118080	499461	86684.6		108176		121262	74023.2	108150		18494.2			49096.8	84046.2	86636	72129.3	532865
FP970	MET13	210.969	3.77	6	1	+					3.5328e+06	242402		196548	1.24487e+06	193069	1.17486e+06	186683	1.06383e+06	190634	1.16915e+06	202560	1.15125e+06	200645	153928	195114		188254	1.07033e+06	197229	1.09806e+06	209971		150979	951642	171159	2.77514e+06	191473	2.55588e+06	189107	2.60942e+06	196510		242848		125671		158176
FP982	MET18	228.964	3.95	6	1	+						13877.6	91083.7	33283.2	87302.5		82305.8	28692.5	93811.7	36934.9	86781.9		114378	39041.3		35697.2		38600		32925.9			96664.1	29939.2		44755.5	65985.9	35209.8	72979	35161.8	71100.1	47267.1		26405.7	60628.2	27798.4	80677.7	46728.6	100100
FP848	MET43	517.119	4.73	32	2	+					590380	234444	703326	294304	707890	275244	651793	264673	613883	284523	644193	289217	651560	262834	690275	255027	525830	218595	526946	227395	493163	225003	483760	158912	474105	173668	269937	96532.6	409275	173552	428948	167725		86598.7	686127	77470.7		84434.1	428140
FP1003	MET78	140.071	6.93	7	1	+			AntiBase_2017_Trichoderma	(Name: Myrothenone B; (5R)-3-Amino-5-hydroxy-5-vinyl-2-cyclopenten-1-one, Type: [M+H]+, Num: 357, Formula: C7H9NO2, RT: None, MassErrorPPM: 0.37977, MassErrorMass: 0.00005, Additional information: {'Source': '[B] endophytic Streptomyces sp. from mangrove Aegiceras comiculatum [F] marine Myrothecium sp. [F] marine Trichoderma viride', 'STDInchiKey': 'RNZVUWAMBDXWDJ-ZETCQYMHSA-N', 'LiteratureRefere…		15755.1		16447.7			19222.8	21540.7	23814.7	22400.4		20991.1	24120.2	46886				41401.4	28737.4	33107					19226.6	50752.1		17607.1	20177.5	36102.8		41006.5		38493.6	87576.8	56108	128783	45238.5	117561
FP384	MET79	507.114	6.93	16	2	+								394306	294685	417356	28363.6			50551.9	313148	401057		420398	291330	408465		386851			287498		21186.5	385868			257941	362502				368392		398625	813373	556685	996161	53965.5
FP1155	MET124	225.076	9.25	11	1	-	[M-H]-					16359.6	17773.7	15576.4	18592.3	15319.9	15427	21067.8		17781.8	22207.1	17843.9	21536.4	18604.5	17655.9	20827.9	21916	25801.8	25627.1	24869.4	28981.9	26389.1	21583.5	19417.6	22113.1	23832.1	18495.6	16004		17105.7	16539.1	28303.2		18607.8	12549.8	31856	14077.9	20723.3	24515.6
FP136	MET125	227.092	9.26	11	1	+									27676.1	17115.6		28050.9			26649.5	22874.3	27762.5	25611.9		16348.6			25280.6	18394.4	26615.7	23548.3		8182.79		19538.1				23816.8		21239.7		22532.1		24700.1		22283.1
FP290	MET146	265.155	10.25	14	1	+					85319	103683	74145.1	108808	77688.4	99314.8	75742.2	99243.3	88975.7	100133	82439.2	106136	85105.7	107255	79526.2	112774	85042.3	108633	97972.8	116293	94029.4	110643	93656.5	118786	89095.3	112582	94529.7	110941	89998	111125	91980.9	121347	95873	86240.7	77538.7	82409.5	78851.8	82140.2	85034.5
FP260	MET149	279.12	10.49	13	1	+						20829.4		20141.2		23668.1		31875.4		22349.3		21899.2		25815.6		27089.2		17593.1	40094.6	25057.6	42814.9	26353.7	33954	33022.2	44522.9	43092.2	37832.1	27255.1	41822	37528.9		35055.5		27349.6		30831.3		21259.4
FP1455	MET157	153.018	11.1	7	1	-					99142.7	43485.5	103267	42319.9	98906	44099.4	93034.6	42520.8	95536.9	44481.7	88632.4	43026.9	84818.2	36919.6	86514.5	37651.9	90571.5	41135.7	82594.5	39112.7	79174.7	39650.1	73658.2	36352.7	68843.5	29896.5	69293.7	32210.2	61069.4	28135.8	58002.2	32706.6		10487.4	159429	26268.9	59001.8	11543.7
FP293	MET160	302.207	11.46	14	1	+					30299	34647	30729.6	36854.6	29204	29904.8	32812.9	33744.4	29600.7	36090.6	31122	36573.1	33694.5	45825.6	31710.9		26287.8	39811.9	38467.8		31416.2		32604.8		30123.9		34759	38385.4		40744	33875.6	38354.4		36862.6		33517.9		30079.1
FP133	MET167	225.076	11.76	11	1	+	[M+H]+								139301	138744	148315		146262		140062		147505	149827	145776		146837	158918	147400			20907.3	147880	182856			165808	185044	167991	175911	160398	173305		41335.5	73575.5	143476		83264.5
FP1031	MET182	155.07	12.51	8	1	+			AntiBase_2017_Trichoderma	(Name: 5-Hydroxy-3-methoxy-5-vinyl-2-cyclopenten-1-one, Type: [M+H]+, Num: 10, Formula: C8H10O3, RT: None, MassErrorPPM: 0.47458, MassErrorMass: 0.00007, Additional information: {'Source': '[F] Trichoderma album', 'STDInchiKey': 'DXODJUXMNZSTFU-UHFFFAOYSA-N', 'LiteratureReferences': 'Turner II, 470, 485;Ren, W.Y., CA, 91 (1979) 175119b;'});(Name: 3-(3-Oxocyclopent-1-enyl)propanoic acid, Type: [M+…		33091.3		44608.2		43338.3		43041.6	320192	49632.9		45082.8	325788	45504.5	311051	43338.3	338824	48042.3	325171	41569.5	346247	50095.9	196993	48299.2	219655	51902.1	221899	44926.3	209772	53762.4	211294	49762.8		26485.1	210374	38509.5		31755.6
FP414	MET183	360.213	12.55	16	1	+					57527.6	32687.2	45018.5	32415.8	46683.3	34646.8	50630.3	34390.9	39311.9	37684.1	58666.7	36756.3	53278.8	36761.7	49006.5	37619.1	49477.9	38495.2	49812.4	41003.1	50440.7	38271.9	51317.6	39009.5	53705.8	36235.9	49096.8	35987.5	51417.1	37595.2	47704.6	41178.8	76104.9	28123	60878.2	33020.1	69257.8	34965.7	76833.7
FP321	MET187	279.17	12.73	15	1	+					107179	103190	98087.3	110159	103801	111777	95700.1	104870	109046	110058	107902	110413	115879	116581	100600	115193	107833	114258	121993	119370	116561	120871	118021	116776	115868	116659	114775	130074	112719	112187	114516	113520	113944	93124.1	100204	92419.8	101545	79464.5	115083
FP242	MET189	255.11	12.87	13	1	+					12381.8	32690.4	24351.6	36463.3	22734.6	28920.5	19768.3	29540.4	19402.9	29322.7	20726.2	27941.6	19430.5	27162.5	18243.8	32565.6	23653	31689.6	20631.2	38144.8	18010	39922.2	32270.7	41800.9	29515.7	42068.3	26357	37600.3	31363.5	38876.4	31228.4	41423.8		27028.5	13065.5	29416.7		21031.1	12849.9
FP229	MET191	239.128	12.96	13	1	+						53835.3	65785.6	49427.8	59469	50160.6	72327.6	56005.9	68897.8	58509.4	64477.8	57844.9		52539.8	69189.3	50746.6	67069.4	60099.6	72306.5	60626.3	79966.8	62800.5	74702.2	66950.9	77911.3	66242.7	68806.3	66639.6	62006.7	69305.2	69999.5	63112.3		51754.7	51774.3	51968.2		49260.7
FP259	MET192	279.12	13.01	13	1	+						44557.9		45656.7		40795.3		47195.7		51248.3		50564.5		52499.4		46027.9		54787.3		62173		57010	38465.4	76241.3		77195.4	38729.6	84444	42434.3	73678		81114.5		41747.8		66870.6		39772.4
FP294	MET197	302.208	13.49	14	1	+					40828.1	43736.9	37727.8	37623.6	37296.4	40373.2	39942.4	36115.8	40835.2	38839	43610.9	35760.9	42517	44654.9	44030.3	43767.1	46662.4	41755.5	39275.2	45939.7	41371.6	41458.8	38739.3	40365.4	40698.1	36953.3	37459.1	40269.3	42420	34362.4	46665.4	41553.4	65725	28335.1	46565	29636.3	50463.1	22093.8	55528
FP432	MET198	342.239	13.52	17	1	+					32219.7	27144.7	29900.4	23853.1	28995.6	23377.8	26951	22781.3	30025.7	20219.3	30537.2	27500.8	30097	27145.6	33461	27295.6	35828.3	29021.7	34357.1	22509.8	34912.1	23530.1	34142.8	24124.3	34896.3	23518.5	31347.3	22805.6	25123.7	24767.4	29726	19153.7	50018.6	17232.1	33325.5	17318.5	41367.3	13367	36026.9
FP23	MET201	179.07	13.92	10	1	+						28309.1		31654.1				31984.2	40967	31255.1		35483	46089	37487.6	39480.4	40001.6		32583		33303.8	47140.6	33954.6		34927.1	35634.5	33540.7	44031.6	33492.6	37814.3	34390.2	40304.5	34769.3		16730.9		25996.2		22197.7
FP1482	MET205	167.034	14.37	8	1	-					19260.2	18096.6	19531.9	24381.5	20133.1	24971.9	22125.8	30014.3	19645.4	29270.3	27959.7	29423.6	27009.8	29131.9	29010.8	36123.1	29463.7	36413.9	33339.9	41635.4	34072.5	46852.8	29767.2	37121.3	30425.1	40079.2	28818.7	35601.8	30543.1	37710.1	28273.9	44287			19695	31931.1		15749.4	22240.3
FP350	MET207	316.223	14.59	15	1	+					44569	43667.6	47137.9	38229.2	42106.9	36692.7	44414.3	43428.2	42407.3	42230.3	47456.6	38880.9	46875.3	46455.9	40476.8	36445.8	38639.5	36936.9	44992.2	44898	42557.7	45724.1	44224.1	46724.3	47818.5	40612.7	45763	45216.7	47311.2	42948.1	44293.1	40140	82742.1	39902.7	53362.4	30800	80482.8	28421.9	70743.3
FP1112	MET210	179.105	14.86	9	1	+									52438.7							25292.7				28912.8		31417.1		37938.5		36351.6				34455.4	68759	42066.5		29459		33542.8				28822.3
FP44	MET213	199.097	15.08	10	1	+						13566.1		11896.9		16081.7		20214.4		15066.7		14102.7		13467.7		9556.66		15807.6		13870.1		14844.6	55521.1	18876.7	44462.2	11043.9	45677.9	10734.5	51642.9	17101.1	44198	11157.9			62054.1	13542.3
FP509	MET215	366.202	15.19	18	1	+					40723.5	15021.3	9333.94	16723	36256.6	43519.8	33545.6	11486.1	34985.8	34759.1	39630.3	39720.5	38532.4	32470.3	44235.5	27896	40876.6	41027.6	40253	31612.7	36637.8	43139.5	39147.7	43039.7	31674	17072.3	36665.5	42525.3	35687.9	31152	38946.1	39356.5	70499.8	9732.95	62000.9	26635.6	58583.5	31326.6	62716.6
FP680	MET219	376.223	15.46	20	1	+						28287.2	32845.5	20218.3	36315.8	18699.3	30710.7	22300	25025.5	17814.9	31190.8	22101	29858.1	19510.5	32155	22516.8	41225.1	18386.3	37214.8	22632.3	35774.9	21311.3	31886.6	20227.2	32071.1	24715.1	35601.9	22803.6	32737.1	23748.2	37520.9	27144.1	85959.2	21333.3	73903.8	20705.7	63178.5	9032.79	78566.5
FP246	MET235	257.078	17.51	13	1	+			AntiBase_2017_Trichoderma	(Name: Harzianolide E, Type: [M+Na]+, Num: 292, Formula: C13H14O4, RT: None, MassErrorPPM: -0.12356, MassErrorMass: -0.00003, Additional information: {'Source': '[F] Trichoderma harzianum Rifai GT19976002', 'STDInchiKey': 'NDXHOTDQOZJDOQ-GGWOSOGESA-N', 'LiteratureReferences': 'I. Sattler et al., Dechema Symposium Irsee Feb. 2001; K-02101 '});(Name: Harzianolide B, Type: [M+Na]+, Num: 300, Formula…	22748.8	54545.7	26466.9	58768.3	6607.94	69358.2	32457.2	61311.6	34524.3	59379.4	30029.1	58467.5	23244.1	61233.4	28323.1	66229.1	29180.6	61872.9	31237.5	61208.4		66826.7	31845.2	53873.1	18494.7	57490	26636.9	53703.9	24800	52384.8	23741.7	48738.4	38979.1	29145.3		64430.3	4340.22	43535.2	25869.7
FP251	MET241	261.11	18.34	13	1	+	[M+Na]+					21644.3		25983.3	75565.7	40650.2		34330.1		34030.9		38243.3		35701.6		39074.5		48475.9		47577.7		49783.5		49024.6	118101	56134.2	114519	54957.2		61463.4	109682	60078.9		17145.2		37762.1		20897.5
FP129	MET244	223.13	18.46	11	1	+					99642	39578.7		43958.8	113195	60275.4		52523.4	98584.4	50009.2	115803	53078.8	125209	57808.9	140899	60251.6		70483.6	122811	78562.5	167619	70870.9	111202	69760.1	124130	74923.9	110878	70998.3	138674	77337.2	148870	70655.6	101193	20033.5	146711	61034.4		40039.3	146554
FP227	MET250	239.128	19.17	13	1	+	[M+H]+				225316	198865	242359	233388	249863	225636	285452	259469	260403	225346	264211	251643	264890	229506	287938	224415	292150	262115	252888	248584	301583	270899	268887	249847	285245	248738	264590	232686	296607	245121	315841	260937	85306.9	131557	127171	198827	127779	162593	141790
FP326	MET263	279.193	20.06	15	1	+			Trichoderma_atroviride_literature	(Name: Trichocarane D, Type: [M+Na]+, Num: 46, Formula: C15H28O3, RT: None, MassErrorPPM: -0.73992, MassErrorMass: -0.00019, Additional information: {'AdditionalColumn2': '', 'AdditionalColumn1': 'Secondary Metabolites from species of the biocontrol agent Trichoderma Phytochem Review (2008) - 7:89-138'})	149639	50832.8	182283	55770.1	207536	62378.3	210810	59896.4	223256	56558.9	209606	53069.5	224851	64077.8	250652	68182.6	261761	72921.7	272507	76137.6	275917	76136.4	292011	74832.9	283368	75865.7	291255	83448.5	266902	71853.4	288165	81301.2		42614.1	327355	70420	177760	49922.6	274874
FP187	MET269	233.115	20.67	12	1	+	[M+Na]+				201134	83461.8	247615	121663	265444	132881	271433	135246	287459	144309	306903	162347	325747	181401	340653	192132	325601	174682	342752	196162	318303	199970	315527	185004	336669	197445	328565	189706	350022	206170	337671	208925	78649.3	33885.8	288884	154112	178807	75117.2	646716
FP1396	MET275	445.208	21.01	20	1	-					62725.8		59469.6		60902.3	13247.1	67975.1	16142.7	69571.1		67235.4	17714.4	69878.7	22983	71432.5	20518.7		19810.2	77639	18831.7		15092.2	70330.1	13500.5	70580.4	14229.4			78417.6	20533.4	68363	16600			32129.7	12198.1		9409.33	27152
FP287	MET287	245.151	21.76	14	1	+					95594.4	33341.7	97646.3	52488.8	98763.6	54632		37793.7	93204.3	43387.4	114820	32727.8	115648	39946.7	136359	33159.8	112018	43643.1	115426	29578.5			93938.3		101138		94490.7				96916.2			12287.8	91827.7		82391.3		98161.3
FP62	MET292	213.146	21.99	10	1	+						19272.2		10718.6		21802.6		30836.4		35224.7		35734.2		33084		46058.6		34782.2		32505.4		31916.2		35107.6		37912.9		37661.8		41506.6		37151.4		14146.8		25853.5		21395
FP1380	MET295	411.166	22.23	20	1	-					57323	9032.02	82009.6	18332.5	98780.8	30608.5	100548	25441.6	110683	25452.9	105342	30240.3	104203	26356	96307.1	21067.4	100298	21982.9	87662.7	17401.1	79343.4	15777.2	68025.3	9045.25	51185	9819.04	49975.1		44212.5		33115.4		12823.3		11843				22094.5
FP774	MET299	360.253	22.4	22	1	+					52674.3	7321.78	67006.3	13604.8	82144	13676.9	79192.4		72140.2	16390.4	85430	6090.12	71917.8	12139.2	82590.3	7846.67	80253.2	12986	85666.6	10827.7	78652.7	8564.9	81790.7	9913.27	70356	11884.7		11480.2	75999.7	19353.4	64927.6	9595.52	16253.6		62073.3		26772.3		46378.4
FP1394	MET302	443.192	22.6	20	1	-					24295.5		33110.3	10661.9	27531.9		33220.9		28850.5	23996.9	30013.6				33945.8		33625.7		36354.4		27749		33569.8		25732.1		32796.2		31170.7		39757.7				17468.5	9000.1			13907
FP319	MET307	277.178	22.8	15	1	+			Trichoderma_atroviride_literature	(Name: Trichocarane A, Trichocarane B, Type: [M+Na]+, Num: 44, Formula: C15H26O3, RT: None, MassErrorPPM: 0.39022, MassErrorMass: 0.00010, Additional information: {'AdditionalColumn2': '', 'AdditionalColumn1': 'Secondary Metabolites from species of the biocontrol agent Trichoderma Phytochem Review (2008) - 7:89-136'})		60309		69007.8		76698.2		79034.4		73354.5		73860.2		75836.6		78153.7		83394.9						87882.6		85326.1								51909.6	614553
FP122	MET322	207.136	23.57	11	1	+						78833.5		96794.9		125584		114778		119519		139827		152972		148793		147413		149938		145392	126368	154854	127207	159653	140745	168475	140921	170399	153754	170306		22852.6	161926	135625		67064	158115
FP1357	MET327	381.192	23.68	20	1	-						9100.21	43960.3	4534.12	19797.5	10530	34550.5	9382.8		6359.54		12005.3	28684	6895.1			48338.4	44679		8828.14	31009.2		29799.4		30974.1	9256.06	33321.1	6052.55	27376.8	9261.06	28516.2	6491.5		19530.1		1806.34		20392.3
FP159	MET329	195.174	23.72	12	1	+						26525		32369.6	114182	37065.1	116076	33156.2	102046	37338.9	80281.2	38111.3	103691	34747.8	118514	36044.5	112957	41451.3	109462	43651.8	120647	47575.6	97238.9	38625.1	111202	42730	95258	32357.2	110687	40727.9	98122	42908.3		26491.1	98554.3	25350.5		29512.3	135437
FP1239	MET337	365.16	24.24	18	1	-	[M+Fa-H]-	413.2179-C2H8O			54479.2	16444.8	60426	28068.6	65517.2	24104.5	68592.4	24098.3	71563.4	28443.7	78013.5	29881.7	68387.9	27280.1	82291.3	31559.8	101487	32966.9	97968.9	36330	100308	35677.3	101913	34088	97137.2	37702.2	97775.3	39222.2	91309	34306.8	88441	34873.1	13748.6	9085.03	63748.1	25251.6	29007.6	16121.3	41197.2
FP1338	MET338	365.197	24.47	20	1	-	[M-H]-				241880	5863.5	278076	16624.6	304201	17718.2	312844		321468	14207.1	331673	16978.8	326183	17739.1	338541	15599.5	343855	13825.7	337393	16377.7	342308	21423.8	118879	15972.4	320571	20714.3	312095	14220.2	326106	8445.1	325957	12146.4	19949.8		67162		39798.9		56590.4
FP496	MET343	343.151	24.64	18	1	+	[M+Na]+					30288	132130	39500.3	141274	41824.7	137762	50556.8	154418	49791.6	160021	53676.2	151259	44803	155769	48972.7	181624	54910.2	204461	63115.7	211359	69159.2	209377	59905.9	212095	58562.5	206049	66312.2	212052	66789.5	191678	65119.2		18568.3	169172	47270.1	52602.3	29272.1	100096
FP1381	MET345	411.202	24.67	20	1	-					55967.7	18777.9	80002.8	34180.8	58518.3	22123	97072.4	25357.6	71151.7	28737.3	96427.4	39466.9	94475.7	30952.5		43946.1	86218.1	30524.2		22703.4	76551.8	36512.7	76363.9	13309.8	55069.9	24231.6	95782.5	43980.1	113802	181086	69760.9	34444.9		13890.8		8761.8	426291	16358.1	87922.4
FP1409	MET355	415.27	25.03	22	1	-					49645.9	18359.8	65508.1	18674.6	95563.2	16535.9	70496.3	18791.9	62901.2	19563.4	63545.6	18789.6	62575.3	13642.9	63165.4	14717.3	54805.8	14251.8	59471.4	13762.2	66198.3	14531	67798	6450.58	61704.3	12941.3	58373.8	9985.79	63130.1	11430.6	64766.5		29575.4	6860.25	47852.1	10390.1		11596.2	33884.8
FP498	MET362	345.167	25.44	18	1	+					124413		149118	27042.2	154347		165346	32712.8	174138	29593.5	186275	43126.3	199263	39101.8	196472		184776	44997.7	205310	28720.3	194108	43214.9	170388	38277	205405	32522.5	189429	43696.4	184231	37330.7	190831	38929.7			118096	26555	50672		84459.2
FP683	MET364	379.245	25.46	20	1	+					131724	30997.4		46542.6	181209	49779.2	165751	39343.5	160478	39961.6	166861	56542		45061	155746	55681.7	121427	57054.6	190385	61010.7	142582	41494.9		51621.6		57059.5		67799.8	155570	47540.9	137116	56959.3				32489.9		35054.6
FP684	MET369	379.245	25.79	20	1	+						28614.6	470443	44405.5	521968	41960.4	478199	45967.7	624046	52244.7	636355	44238.6	630440	59980.9	621962	54361.7	642214	68814.6	642474	58856.8	630031	59355	658371	53022.8	673144	54926.1	700569	61339	763542	70052.6		66720.9		25848.8		49620.8
FP127	MET376	211.167	25.98	11	1	+						26127.7	24398	19933.1		30408.6		28886.4		31309		29663.3		33452.8	34244.1	43168		44246.8	29439.8	38498.8	35226.6	46864	27411.8	39003	31016.1	39174.4	35227.5	39233.2	30194.3	46455	37101.1	47364.1		8430.77	27171.1	33435.1		14695.2	38689.8
FP804	MET390	421.306	26.37	24	1	+								41250.6	183849	46084.6	226947	49160.3	207567	47591	202999	53413.5	196546	50936.2	202108	50542.7	188049	42854.4	225435	59196	208844	47501.5	181475	47364.7	201530	52461.2	213520	47260.8	206435	57191.7	191434	44930		18003.4	128631	39753.7	52690.9	19607.7	129759
FP1230	MET400	319.155	27.16	18	1	-	[M-H]-				38940.6	9370.36	65859.2	14975.2	72416.3	14221.2	86644.2	19753	78023.4	23802.9	83623.6	18240.5	93725.8	25910.3	88897.9	25256.6	46921.6	8412.96	48384.4	4455.15	49878.4	16499.7	46603.2	11712	50850.6	3698.2	53087.1	13515.7	52577.3		50803.8	12252.5	6921.55		37850.1		11362.4		64887.6
FP1233	MET406	323.186	27.55	18	1	-	[M-H]-				31429.1	12727.2	42785	16902.2	50372.1	19521.8	46731.9	21724.5	48928.1	21181.5	50218.3	18676.1	54682.3	19689.2	48006.5	21099.9	50874.1	17840.4	48969.5	21214.6	50745.2	19614.6	53505.1	18367.4	47011.8	15224.7	46337.5	17017.8	53619.8	24264.3	48411.8	20703.5		5033.02	44318	11875.8		11343.2	35083.5
FP1383	MET421	411.202	28.06	20	1	-					36209.3	6323.28	36958.3	12502.6	48248.5	18775	48159.7	13661.5	50564.7	18494	57192.8	23521.6	63406.5	24384.4	55403.6	23695.6	60564.1	24382.6	74044.4	24247.7	60813.9	30782	58841.2	20212.6	74713.5	24560.8	64592.4	17241.9	63166.1	20967.1	67981.3	34359.8			42177	15773.8	21884.8		36146
FP681	MET432	377.23	28.8	20	1	+					122158	71191.4	153614		169318	184638	179194		188300	148099	161122	188523	178439		195799		210637	141065	221995	188658	198382	146842	217081		200581		238133		242384		224779			42100.6	297731	187386	128887	172525	210322
FP492	MET433	340.282	28.96	18	1	+	[M+Na]+				21307							103472	329176	124531	380740	147034	319989	111205	357599	142103	375295	142745	380915	134477	366811	127480	390297	140635	402435	163635	419259	139002	399000	156544	425903	158932			106720	116353	66055.5	67623.9	104362
FP723	MET435	413.276	28.98	20	1	+					46665.3	27389.1	42292.6	33225.3	64965.3	38228.7	50400.1	33598.6	62891	40626.1	56482.9		42486.2	39244.8	62037.9	41476	53263.4	32496.7	44459.7	32721.7	55392.5	32424.7	53083.4	34839.5	52635.4	35425.4	56454.1	30128.5	48091.9	33207.8	48585.7	38776.4		34173.9		23677		29805.7
FP138	MET442	229.155	29.18	11	1	+						37207.7		41038.2		40689.8		45554.3		39231.4		42372.7		37932.1		38187.4		44997.4		43112.8		40030.7		38533.9		39408.4	47147.6	38790.3		39044.9		36098.4		41594.4		29847.6		35769.4
FP1336	MET445	363.181	29.28	20	1	-							83566.2	10216.4	97916.7	21615.5	106773	22522.1	104325	33786.6	112237	30283.7	118339	31071.9	114501	25643.5	107335	15758.7	118904		105434	25016.4	110993	27830.1	109406	21089.8	105813	20116.1	111892		96066.2	16436.7			41470.7			6041	43624.6
FP810	MET446	541.334	29.28	25	1	+					49605.9		52370.2			22513.7			56494.7		51381.5	28831.1							46944.3	32952.6		28385.9			46670.7	26989.6	52919.1	18166.9	59537.8	24889.2	54197.6	36651.6		12869.9		23277.4
FP1286	MET449	303.196	29.33	19	1	-			AntiBase_2017_Trichoderma	(Name: Trichodermic acid, Type: [M-H]-, Num: 465, Formula: C19H28O3, RT: None, MassErrorPPM: -0.90464, MassErrorMass: -0.00028, Additional information: {'Source': '[F] endophytic Trichoderma spirale', 'STDInchiKey': 'DDWAMUKZBZWMOW-INIDXKKUSA-N', 'LiteratureReferences': 'Li, Dong-Li et al., Helv. Chim. Acta 95 (2012) 805-809; K-08277 '})	49299.2	16813	67056.7	32489.8	68430.1	31723.2	74364.8	29110.4	76489.5	30752.6	73244.3	30325.5	66524.2	27249	60816.9	27310.6	71428.1	34013.9	73115.7	29107.2	76162	27792.4	61646.2	23899.8	59601.2	22334.9	62574.9	25848.2	53292.7	25075.2	45475.2	25540.7			29874.6	9768.48			22884.5
FP1387	MET450	415.174	29.36	20	1	-					70219.1	21312.5	100793	50290	112450	48416.9	134390	50615.5	114115	51807	118118	49202.9	118557	51976.9	114111	45006.2	129875	40579.8	121546	46368.1	104817	43459.1	106713	41274.7	87740.6	32304.8	103509	41042.7	86046	26252.5	95076.8	30265.1			50389.6	27631		15367.1	34604.1
FP945	MET452	1108.64	29.37	50	1	+					79433.8	34002.3	87649.3	25083.8	95875.2	27189.3	96319	56278.8	115474	32944.7	146869	58722.1	104297	28833.4	98451.2	35871.3	103249	32648.8	94714.1	25754.4	123708	30180.6	111037	31158.5	94905.6	48075	126148	32216.8	124451	27764.7	115497	36137.4	16731.9	21111.6	15685.3	21906.9	17732.1	26943.6	34972.8
FP1388	MET458	421.187	29.52	20	1	-	[M-H]-				74362.9		79388.1		87030.8		92471.5		84004.1	80187.3	62101.8	129707	60136.6	137964	77496.1	161357	77588.6		70285.8		83347.5		81238.5		67881.5		70188.6		77374		77248.5
FP1293	MET459	319.191	29.54	19	1	-	[M-H]-	349.2008-CH2O	AntiBase_2017_Trichoderma	(Name: Trichodermic acid A, Type: M match, Num: 463, Formula: C19H28O4, RT: None, MassErrorPPM: -0.99411, MassErrorMass: -0.00032, Additional information: {'Source': '[F] endophytic Trichoderma spirale', 'STDInchiKey': 'HOZHXCYISCFSFQ-PFVFAAEOSA-N', 'LiteratureReferences': 'Li, Dong-Li et al., Helv. Chim. Acta 95 (2012) 805-809; K-08277 '});(Name: Trichodermic acid B, Type: M match, Num: 464, For…	38092		43441.6	6694.62	56909.5	9746.11	48194.3	11411.6	54928.1	8573.09	58697.9		66239.6	7600.35	67351.2	13239.7	73420.4		66446.9		64036.1	11687.7	48080.9	11006.9	54996.9		52291.8		63571.2		51815.9
FP416	MET463	371.183	29.6	16	1	+					1.97773e+06	72300.1	3.08357e+06	115205	3.76923e+06	139875	3.84415e+06	145724	4.06653e+06	148502	4.28918e+06	164221	4.2672e+06	168804	4.29052e+06	168226	2.38397e+06	90835.4	2.5022e+06	99159.4	2.53803e+06	93379.4	2.61233e+06	104738	2.66094e+06	93915.8	2.69143e+06	102488	2.74703e+06	93006.6	2.74131e+06	105585	293567		1.1903e+06	75413.5	249201	38041.1	2.61539e+06
FP722	MET466	413.276	29.73	20	1	+		427.2914-CH2			286543	234939	337153	254919	357005	288274	351851	303411	397926	298742	364432	269393	351069	271952	334952	269204	357840	290477	371941	293533	349431	283632	370931	268764	346145	291016	358238	285809	370086	298098	342019	271564	40709	236254	23343.6	205687		213456
FP456	MET469	295.227	29.82	18	1	+	[M+H]+		AntiBase_2017_Trichoderma	(Name: 11-Keto-9(E),12(E)-octadecadienoic acid, Type: M match, Num: 288, Formula: C18H30O3, RT: None, MassErrorPPM: 0.01284, MassErrorMass: 0.00000, Additional information: {'Source': '[F] Trichoderma sp. F5594', 'STDInchiKey': 'PQDJTTDGUJFDQI-LCPPQYOVSA-N', 'LiteratureReferences': 'C. Shinohara et al., J. Antibiot. 52 (1999) 171-4; T. Chikanishi et al., J. Antibiot. 52 (1999) 797-802'})		130043	392684	183168	651754	196810	603482	211246	467108	210349	574861	194842	401629	180219	348936	164170	343132	171595	368837	160622	383319	157472	387718	139844	346024	138732	363028	123515	385527	127827	375649	116861		39290.1	402782	96890.5		54628.3	330501
FP1326	MET474	347.186	29.99	20	1	-	[M-H]-				300176	85713	457385	127693	570528	168302	611060	194576	685122	210868	672630	210369	709267	199028	708731	217293	401494	119473	444035	135644	424450	144182	356141	130105	382600	127308	338362	107392	360504	105856	370992	114667	49552.7	34131.4	187825	92510.8	44388.1	47728.1	339176
FP593	MET476	327.229	30.04	20	1	+			Trichoderma_atroviride_literature	(Name: Harzianol F, Type: [M+Na]+, Num: 71, Formula: C20H32O2, RT: None, MassErrorPPM: 0.14599, MassErrorMass: 0.00004, Additional information: {'AdditionalColumn2': '', 'AdditionalColumn1': ''})	128138		176855		207482	25795.7	243899		245571		252649	34206.9	288191	27164.5	281908	33928.7	285173	42514.7	297501	39888.3	314833	37233.5	290900	42363.5	332051	29462.8	306470	32301.9	342586	37085.3	326054	40569.2			442974	29584.7	126505		326168
FP1347	MET479	377.197	30.14	20	1	-	[M+Fa-H]-				158909	83277.9	234785	114814	273205	134415	330964	159960	350633	160150	352072	157910	378521	145913	370004	181671	406549	167314	412192	194750	382589	189118	369577	174712	360336	147711	364648	157766	393935	155698	388509	182519		20768.1	50527.8	125923	15315.1	45012.7	38155.4
FP594	MET492	327.229	30.39	20	1	+			Trichoderma_atroviride_literature	(Name: Harzianol F, Type: [M+Na]+, Num: 71, Formula: C20H32O2, RT: None, MassErrorPPM: 0.07038, MassErrorMass: 0.00002, Additional information: {'AdditionalColumn2': '', 'AdditionalColumn1': ''})	103068	23336.3	135324	25202.7	136142	30963.5	132634	34168.3	163543	36186	177858	38720.9	165519	39749.2	191344	28382.1	236574	34876	181010	44779.5	218246	34558.8	201582		163102	31146.4	183840	41409.6	213473	43985.6	183010	33271.1			223587		102847		175526
FP895	MET504	817.482	30.91	40	1	+					140410	51727.5	133405	47554.2	165128	60905.6	177920	66331.8	144481	52507.7	179749	77091	171941	53093.7	144392	47589.1	184196	53699.6	184566	58812.2	165430	55700.5	140132	57966	148195	62069.2	148909	53011.1	163670	57293.9	132222	67146.3	64604.1	56165.1	22587.3	46492.7	49895.5	50689.2	52035.6
FP946	MET505	1108.64	30.94	50	1	+					551236	125619	613127	121526	652405	136243	701820	147558	671250	132735	655204	142775	654954	128642	640488	121511	718957	139236	694169	139220	688555	152998	648010	131019	617100	133298	627638	127458	642408	150770	607039	127958	212786	122646	97361.7	83594.7	124148	107881	134774
FP819	MET506	637.704	30.94	28	1	+					319213	160678	365731	177785	345311	184607	352780	216350	389676	199619	448347	239319	375279	174743	390570	202494	371947	195250	407001	233410	352908	202756	360297	202485	362203	190371	430919	161523	386606	194218	363349	215869	110387	166478	33055.9	177407	70608	162098	65292.4
FP1309	MET511	329.175	31.01	20	1	-					64997.2		123848		155565	40003.3	225291	46124.3	207430	53464.6	251822	60947.9	260159	67373.6	273771	54509.3	341894	73887.2	331983	69527.7	303024	68984.6	298990	52355.1	274839	74232.2	315809	60301.2	279834	70088.6	295823	71986.8				51929.7
FP1315	MET516	343.155	31.11	20	1	-	[M-H]-	345.1694-H2			110723	9199.83	159766	24369.2	189055	38151.8	184902	39762.5	180155	23869	143118	13351.5	131461	23974.3	147892	21411.8	125494	20915.3	116475	15355	98763.1	12243.3	82313.8		75372.8	7729.02	60000.2	9025.64	44926	17376.1	63380			12660.1			8408.94	11455.2
FP949	MET519	1122.65	31.2	51	1	+					881214	195898	959748	209429	1.07309e+06	237086	1.1027e+06	239008	1.07419e+06	244639	1.07174e+06	258212	1.0699e+06	251528	1.01313e+06	228456	1.12368e+06	258729	1.1038e+06	243761	1.11806e+06	255093	1.0226e+06	222339	1.00771e+06	227616	1.00478e+06	220599	1.01261e+06	211457	1.02876e+06	240360	267047	223485	126025	156998	155493	174386	183350
FP758	MET523	375.251	31.59	21	1	+					290807	68627	329011	108177	388596	122717	441406	137529	429724	135893	466719	155349	489352	165661	528951	170353	629074	172574	593891	185659	593331	184763	575368	171448	583627	161594	570391	176650	639241	195594	631810	175471		23981.7	106252	117285		43766.4	441691
FP1303	MET525	327.16	31.82	20	1	-					56512.4		114749	21348.7	155446	16829.1	175853	29864.3	170313	29099.5	187783	34305.5	167624	28495.4	172561	31603.5	196000	40342.1	185356	34677.5	196778	36374	163615	24060.9	181093	30736.2	155713	20907.6	182260	37030.9	166193	34917.2	18019.2			21555.3		13120.9
FP552	MET529	283.206	31.94	20	1	+		359.1851-CO4			395407	125140	560095	194736	632793	215901	671687	225635	617387	214968	625149	197990	614680	226813	569789	212435	690109	229389	709005	236843	633462	235005	613207	196224	555469	201976	555856	214306	562343	198877	603485	187477	27905.8	37567.2	94593.3	139201	30465.8	60445.1	108830
FP547	MET532	271.242	32.15	20	1	+					46357		47281	27178	54998.7		72590.9	29387.6	64414.4	26772.3	56088.6	14075.3	78293.4	22926	82766	27425.2	72885.5	28116.2	74919	29364.8	87773.2	24412.7	69023.5	22648.5	60276.8	26394.5	62431	26043.8	56772.3	30359.9	71785.9				54885.8	22003.2			45878.2
FP565	MET570	299.2	33.62	20	1	+					238465	55435.7	262240	68694.3	345424	69761.4	274316	50014.3	249945	57613.4	236335	61282.8	227752	41200.3	196787	25318.1	403910	67594.4	308268	75423.4	347147	83175	200198	38060.1	213140		233434	47554.9	234223	51111.9	188311	25917.8		31330.6	71789.3	54142.2
FP917	MET589	760.609	35.11	46	1	+
Metabolites found for group PD_zone1, RL_zone1, RL_zone2
Num	OGroup	MZ	RT	Xn	Charge	Ionisation_Mode	Ion	Loss			AGS_1_Area_N	AGS_1_Area_L	AGS_2_Area_N	AGS_2_Area_L	AGS_3_Area_N	AGS_3_Area_L	AGS_4_Area_N	AGS_4_Area_L	AGS_5_Area_N	AGS_5_Area_L	AGS_6_Area_N	AGS_6_Area_L	AGS_7_Area_N	AGS_7_Area_L	AGS_8_Area_N	AGS_8_Area_L	AGS_9_Area_N	AGS_9_Area_L	AGS_10_Area_N	AGS_10_Area_L	AGS_11_Area_N	AGS_11_Area_L	AGS_12_Area_N	AGS_12_Area_L	AGS_13_Area_N	AGS_13_Area_L	AGS_14_Area_N	AGS_14_Area_L	AGS_15_Area_N	AGS_15_Area_L	AGS_16_Area_N	AGS_16_Area_L	PD_1_4_Area_N	PD_1_4_Area_L	PD_2_4_Area_N	PD_2_4_Area_L	PD_3_4_Area_N	PD_3_4_Area_L	PD4MD_Area_N
FP957	MET11	143.07	3.71	6	1	+						75380.8	81395.3	56368.3		44032.9	60468.8	57241.3	59071.4	53296.7	84367.1	74840.9	101848	74959.4	97542.6		102952	82139.4	115614		102275	80759.6	100678	70183.5		78417.6	90239.5	92729.4	81851.4	76233.2	100847	76305.7			73849.3	59627.1		34715.3	78383.3
FP1012	MET21	261.006	3.97	7	1	+					54666.8	47739.2	52063.7	44260.4	40382.2	43168.2		30586.4	32605.8	35375.7		28282.7	28765.9	28912.3	30168.5	30824.6		29837.3	29849.6	26341.8		23174.9		25598.6		21579.5		13814.2		14107.3		13787.1	67225.6	40989.1		16873.6	48179.5	31489.2	30432.3
FP382	MET129	507.092	9.51	16	2	+					33853.6	14628.3	15930.1			287242		287102	222652				17558.1	31887.3				16606.4	215950	17801.3	208753		193147		196371				9607.57	278793	210104	25941.8			13910.1	18540.4
FP403	MET136	526.079	9.85	16	2	+						188466	138196	180772	137568	166144	140892	167876	139389		11104.2	161040	134313	162242		157426	123364			155635	132801	146460		157926	15977.2	160589	122498	145592		22375.9	113703	14889.1	112007	134841	241549	165952	291856	186828	257968
FP144	MET172	247.058	11.92	11	1	+					67106.5	74129.7		102002	85146.2			112541	87576.9		101071	127826	120427	125481	107567	129779		135507	134418	156312			150198		141794	8867.8	137879			182909	154226	9242.08			77188.7	141417		74895.4
FP40	MET180	195.065	12.47	10	1	+						44130.6		46263.7	51153.1	50762.3	44661.8	51412.3	55293	52973.2	45845.1	52039.1	53013.7	45386.5	45960.2	54823.1	49544.6	54360.2	55110.8	61521.1	67488.8	58374.6	63936.3	65648.1	56947.3	64961.6	50801.7	56392	47405.3	65375.1	57892.2	59998.7		33757	58532.3	54424.8	41204.6	26663.9	62484.2
FP354	MET184	332.218	12.65	15	1	+					72180.7	68804.2	65495.6	52487.3	65184.6	55437	73063.4	46655.9	63691.3	56326.9	70722.6	48261.1	70358.7	58299.8	61714.4	57635.5	71075.9	59119.6	73644.2	56497.1	69723.7	61696.6	63854.9	62128.7	73145.5	51543	67720.7	59210.8	75040.9	60406.6	74234.7	59926	107259	53315.1	77770.4	51308	102752	55002.1	95066.7
FP51	MET190	205.084	12.91	10	1	+					58957.6	34575.7		28206.9	70070.9	35096.5	69159.3	30457.8	68212.2	31638.9		34236.5	87353.5	37374.9	79365.4	38489.9	78984.6	35608.4	94806.4	36236.9	90683.4	43335.5	91562.8	40617.3	86327.5	34078.6	90478.5	35978.6	91137.3	46422.6	87528.4	43802.3	94203.5	25817	130940	35323.7		26151.7	110306
FP322	MET195	279.17	13.37	15	1	+					113813	128455	113164	121317	111664	123060	110709	124094	116566	125098	127350	122310	121041	124986	115951	132237	120647	129759	127035	132246	128309	137053	131355	135573	125182	128544	121967	137968	130085	133485	124725	125072	105639	99312.9	88963.8	98817	86397.1	89578.8	98803.7
FP355	MET196	332.218	13.39	15	1	+					50342.5	40151.5	50968.2	35995.4	47619.9	35633.9	45642.4	35347.7	51015.1	33496.2	48720.7	40158.8	48895.4	42090.2	46172.8	40209.6	52056.8	38192.4	54949.1	40342	54112	44226.6	53952	43138.6	51999.2	43322.9	55446.9	35417.5	54132	37986.1	51307.6	42120.6	73690.4	31563.7	58424.1	33920.2	57448	28542.4	68179.5
FP764	MET216	445.302	15.35	21	1	+					47351.4	22582.8	40936	19693.7	42131.5	18520.9	38609.8	24093.2	43258.2	23672.3	41581.6	19908.7	42464.9	22740.8	39406.8	21403.6	41882.9	19996.8	42088.5	22739.9	39077.4	22887.7	42874.7	20406.2	40419.6	22029.8	34142.5	18488.8	37405.3	18582.8	38758.6	24307.9	92686.2	16247.3	74505.6	19249.9	72439.1	22378.3	82180.6
FP241	MET223	255.063	15.93	13	1	+	[M+Na]+		AntiBase_2017_Trichoderma	(Name: Aloesone, Type: M match, Num: 460, Formula: C13H12O4, RT: None, MassErrorPPM: 0.39401, MassErrorMass: 0.00009, Additional information: {'Source': '[F] marine-derived Trichoderma aureoviride PSU-F95', 'STDInchiKey': 'JHELBXAAAYUKCT-UHFFFAOYSA-N', 'LiteratureReferences': 'Khamthong, Nanthaphong et al., Arch. Pharm. Res. 35 (2012) 461-468; K-08215 '})	81694.3	141921	101955	150487	107230	186167	100282	169497	110014	188365	112958	195421	123312	211715	126958	212728	135408	229805	142109	261322	143914	251957	153707	249352	156489	249202	153018	259792	147227	275651	152947	271608	80164	112154		209924		129061	52096.9
FP238	MET238	251.162	17.75	13	1	+					505207	99899.1	555213	93169.2	557536	106674	529026	111253	543948	105129	479852	109135	545720	107798	589415	116854	587528	114830	594997	110121	620627	110473	632926	118388	606181	125187	605596	117239	644365	120098	600763	117048	677679	82789.4	805720	102602		77097.7	779184
FP74	MET242	271.063	18.39	10	1	+					212496	234172	217903	244291	233827	264153	233967	267869	237571	276573	264591	330185	256190	307578	269388	316014	217857	282517	213253	252592	213227	245037	138267	181878	137366	176649	145060	170892	141802	177945	161045	197996	42932.2	79642	35228.7	130006	47261.1	160019	45725.9
FP359	MET257	348.147	19.56	15	1	+					60153.4	44306.3	22947.6	52240.7	81909.4	55808.5	80727.2	60641.1	79826.7	56278.5	83605.1	53209	21336.9	61463.9	77960.3	56136.7	77168.6	61895.6	95152.2	65780.4	95413.8	63358.9	84040.1	65179.8	25495.3	63757	84795.7	67853.7	80762.7	65865.7	90616.3	64288		20721.3		46123.9	4762.98	25076
FP942	MET372	1008.57	25.89	49	1	+					149151	34130.5	192375	44463.7	205960	39691	226274	53405	233281	57121.7	229448	59231.7	237391	67988.4	243859	65403.7	247050	54385.8	243623	72016.8	257001	64254.7	242925	48945.1	235288	64279.5	251721	53441.9	241366	68857.9	252436	57744.9	32784.4	18557	53732.3	37259	41939.8	27224.8	69644.4
FP937	MET374	986.592	25.9	49	1	+					94027.3	23342.1	123517	38278.6	145070	67295.4	160275	39280.1	179073	68169.2	148192	41420.9	165485	31812.6	174898	44192.7	170211	68539.8	164795	59064	166263	61277.1	150395	33172.6	146355	25488.2	167296	38637	165245	37049.5	150918	51094.6	35293.4		27851.3	24073.5	19416.7	26650	42296.7
FP941	MET381	1008.57	26.13	49	1	+					36131.7		46882.1	15819.3	63895.5	8928.76	66308.9	32509.1	80950.3	4632.77	68594.8	18658.6	73235	12743.6	81788.1	29300.5	90144.2	16927.8	75590.8	12046.6	84974.3	8344.48	74624.7	22384.6	72430.2	12158.3	83844.5	9680.24	74853.3	16629.4	70971.4	17045.4				13899.6			18178.6
FP938	MET382	986.592	26.15	49	1	+					30510.9	12461.1	33967.5		31819.8	10758.9	48646.7	14447.2	40006.3	13721.9	42610.5	11076.6	48751	11766	34035	20129.6	38130.4	12302.8	31249.3	19098.1	78101.6	16320.3	40453.4		44595.6	8484.59	46182.9	1898.56	35501.5	13412.6	34702	32898.5	22226.5		6701.63	17349.2			12324.5
FP944	MET388	528.786	26.32	50	2	+					73785.1	66275.6	92182	87608.4	94547.5	94950.4	104666	99218	113582	108364	132708	133314	125733	127897	117448	134289	141662	141970	140658	144610	139461	144128	139070	151860	132602	149027	113962	131622	132265	133104	131747	149612	10708.4	32686.7	18206.4	101094		55891.4	34572.5
FP940	MET392	986.592	26.5	49	1	+					21466.4		33723.8	13878.4	43125.7		47890.8		32919.7	10276	36690	18586.3	26143.5	11833.6	37865.5	11724.7	27064.2	6370.67	47094.6	11737.2	33258.9	6841.03	28355.1	8781.83	31083.6		45259.9	3873.4	18567.1	7456.66	32741.5	10880.2	7205.75		5691.88	5266.18	12649		9238.61
FP309	MET416	261.182	27.92	15	1	+			Trichoderma_atroviride_literature	(Name: bioactive carotane-type metabolite, Type: [M+Na]+, Num: 75, Formula: C15H26O2, RT: None, MassErrorPPM: -0.47950, MassErrorMass: -0.00011, Additional information: {'AdditionalColumn2': '', 'AdditionalColumn1': ''})	133464	66731.6	189625	73642.7	212695	78241.1	257024	95170.1	284662	104965	312685	116459	310708	99966.3	359090	120868	369843	127607	366612	124364	371162	139171	339596	137930	344273	141183	376557	134831	403908	125610	385562	137943		26884.5	679759	110996	123578	57375.4	482899
FP936	MET418	970.597	28.03	49	1	+					139254	11396.2	182308	17174.6	197227	25821.6	226190	31320.1	218308	33793.2	211906	28316	218372	25495.8	209223	20206.9	212253	28601.9	213708	28588.1	208849	25455.3	190008	14968.5	192514	14388.3	189617	31548	198462	23367.9	192937				12381.2				34689.9
FP902	MET477	855.509	30.04	42	1	+					90462.3	37918.5	106850	38972.2	113526	41158.5	111657	48188.6	119937	51982.5	107709	37276.2	95762.3	41291.6	106444	33890.1	106033	40519.8	109766	28983.8	105356	43267.3	94874.4	39998.4	104072	41295.2	102033	48003.7	112566	42960	89932.7	35539.8	31851.5		20084.5	23314.4	18912	41195.5	20592.6
FP898	MET480	841.493	30.15	41	1	+					274419	78021.3	262104	84082.9	291517	76989	312010	84550.7	283416	83413.7	260057	95001.9	273240	87857.9	277195	81253.6	286026	96213	300684	91231.5	278444	79100.1	289024	90693.1	265689	81758.8	290200	79424.5	264439	76490.6	276748	79593.6	67509.3	96223.7	34552.6	59506.9	40946.2	69182.4	32074.6
FP947	MET481	1108.64	30.18	50	1	+					455200	104828	451734	96665.3	523176	119861	559236	122530	543823	127381	557093	117886	524591	130972	525257	127721	532207	130451	543784	129011	540917	115385	528575	120634	520081	129004	521749	121366	511902	122344	519927	109347	155963	109487	80492.1	82897.7	88070.3	94164.7	109634
FP900	MET482	842.477	30.2	41	1	+					216966	69470.4	242561	69243.8	255120	78719.5	278081	86692.2	277931	98647.5	276212	73587.6	239294	86144.6	272040	83784.8	280384	67247.1	286953	76616.7	280542	84552.8	288988	91005.1	260334	77739.2	252712	77652.8	252787	86866.8	274679	89580.6	80355.3	79546.4	25609.1	61732	51725.5	61050.1	55437.2
FP903	MET488	855.509	30.34	42	1	+					291103	79623.2	297481	85481.4	331460	90511.1	349359	111863	333243	98771.7	337582	91783.4	327964	91788.1	341114	98287.9	327857	91732.7	333764	97537.5	348394	96049.4	322189	91524.6	324406	87227.3	324183	88481.1	316279	100506	330270	89381	62780	86354.5	36899.3	67346.9	50433.6	82824.2	47317.8
FP950	MET493	1122.65	30.46	51	1	+					715280	163899	724243	179755	883715	197735	885184	209810	864467	207114	818783	219744	849669	190610	846201	189673	912737	205349	851770	211193	892826	215745	831170	204649	827530	194838	884719	194203	815901	206060	847312	207940	195186	169613	92789.3	144899	119256	153558	149742
FP901	MET495	842.477	30.49	41	1	+					391797	105726	429722	121816	501021	148493	533372	166914	519164	148326	522630	150202	505191	139343	492912	136201	536408	142737	516874	146065	538325	168474	516539	147342	503906	130882	508840	146996	508159	141597	497889	151430	130575	116080	46787	105631	36928.7	103670	86360.8
FP893	MET497	816.498	30.68	40	1	+					151119	62583.3	168478	67400.4	174915	63840.6	166178	72971	233661	77985.7	194214	63134.5	159348	61300	159557	76512.1	165741	61385.1	158275	71431.7	185876	69786.2	148626	60892	167468	79526.3	148612	72005.1	167448	70454.4	183129	66737.3	44748.5	70392	14011.2	42622.2	37981.5	44973.1	29615.6
FP870	MET500	802.482	30.81	39	1	+					303310	108274	322673	115728	319386	116772	342414	133434	337025	117629	293926	114502	340324	117077	311028	104894	307256	116651	314055	110883	321355	120971	339092	108437	262533	95125.6	293339	121882	290278	110018	300364	129030	89138.5	97673.5	29276.8	86452.3	57812.3	104113	68674.5
FP817	MET507	661.374	30.94	27	1	+					321643	123056	282885	117890	353776	127340	337712	128905	340392	122107	364532	131481	349251	151177	395878	142053	406863	124651	400138	168390	424424	141121	353856	136476	380921	137640	374413	141532	453425	137136	357265	142428	78943.4	118705	36864.5	95188.1	54071.7	114833	44162.6
FP872	MET508	803.466	30.95	39	1	+					381130	110231	361534	113510	385771	125752	434321	123973	389311	110528	451724	133408	376803	113972	413210	125169	415574	143143	414852	151235	435654	129188	379414	129352	416764	112038	421170	136693	392548	127939	422316	133498	152123	107902	30041.7	99343.8	75362	112027	76427.9
FP892	MET509	816.498	30.96	40	1	+					515382	176037	514370	154137	556444	164337	596756	183027	578937	175884	597212	172369	549733	197358	560437	173880	594985	183465	594022	182774	604023	182635	550752	171497	564125	166768	563775	184870	548365	164247	571845	189823	126357	171016	68286.6	122039	78038.4	153822	83922
FP871	MET515	802.482	31.08	39	1	+	[M+H]+				1.07743e+06	321111	1.08674e+06	346349	1.18111e+06	357292	1.21002e+06	362894	1.20504e+06	385044	1.19811e+06	351939	1.168e+06	358316	1.16193e+06	355729	1.20714e+06	370195	1.21074e+06	355316	1.22723e+06	392460	1.15778e+06	321434	1.10995e+06	340608	1.13359e+06	327157	1.10369e+06	350889	1.10829e+06	337773	267569	355754	160982	252024	201727	318564	205926
FP894	MET518	817.482	31.17	40	1	+					302938	90446.5	336997	94938.5	366290	123488	425919	126510	381796	137083	380086	117887	388029	116544	363648	101879	406621	111909	407570	132317	405605	120622	361737	112780	377690	102887	377919	99252.2	366005	104888	379328	120358	122147	100979	46435.4	79198.5	55748	92962.1	65113.5
FP873	MET520	803.466	31.21	39	1	+					747517	223122	822222	258507	894376	288268	987601	286684	962028	294223	971736	302070	929131	304115	887469	287614	962900	282132	960867	305821	974053	295486	900331	274262	901699	275674	891972	267359	867853	274738	915735	295007	277357	236231	104625	187044	133164	209226	158385
FP1424	MET528	478.294	31.94	23	1	-					51464.4	20127.7	72902.2	27022.3	67357.1	27941.5	82488.4	31841.6	69126.3	32778.3	62763	26461.4	78566.6	40009.7	57302.6	26166.3	89178.6	34049.9	74946.3	36070.9	74239.1	29632.8	67909.1	28662.4	64863.2	30177.6	63012.7	27130	63005.9	13719.7	63168	31894.3	17931.5	19976.1	25982.2	11393.2	28006.6	17469.5	49668.3
FP797	MET533	480.308	32.23	23	1	+	[M+H]+				464885	140588	563622	168480	598518	174991	666091	180245	675756	189166	629348	186521	653228	178051	656199	181641	642675	179661	625797	178043	654986	194396	569916	179378	611494	197224	572049	184636	604338	201002	580838	199083	17084.2	128226	28043.6	156582	20754	138737	27899.9
FP662	MET534	366.298	32.27	20	1	+	[M+Na]+				137107	21972.6	163862	32054.1	203361	37851.5	202448	42959.5	231510	47264.3	228051	33219.2	240025	45279	262913	33973.4	307678	56169.8	144752	40135.3	316249	58224.3	298475	51540.9	292412	51444.2	126939	37349.6	307908	49251.1	308076	47284.1	14814.5		90170.4	42489.6	19842.3	14230.3	81462.4
FP1438	MET540	659.474	32.56	36	1	-	[M-H]-				282543	77017	387644	116432	406553	120072	346511	96873.8	258956	81518.1	222495	62457.7	194888	62623.5	144102	34149.1	503610	153839	424242	128825	373647	128175	266615	82944.3	258160	77294.8	228399	59635.5	212522	47873.4	188860	64886.8	55238.1	35646.8	91756.6	95924.5	21375.5	25865.7	41972.6
FP1437	MET572	786.844	34.17	3	1	-					665622		569076	164120	591338	170570	611539	197000	608509	201120		171610	575857	221890	548263	226981	544377	200892	524213	227023	520206	203651	409110	172866						152007	270006			139668	423974	195827	514411	158084	564079
FP1465	MET582	721.865	34.61	8	2	-						106872		127584	98529.1	100391	116845	105313				125940		129620	124488	144855	121753	143052	111703	142145	116530	130242	131746	131443	136884	130588	183336	102615	160468	132335		143401	91168.9		158853	143300	119195	132657
FP865	MET586	581.381	34.87	34	1	+					195519		288313		333159		316409		369955		335790		324377		340991		447618		405472	86449.3	442346	77518.5	363344		338955		340869		326010		355732		51198.7		162866		75516.1		205003
FP896	MET592	748.533	35.51	41	1	+	[M+Na]+				879945	60518.1	1.18396e+06	101232	1.05167e+06	91617.7	676386	54450.6	444236		302582		118346		62369.6		731065	47714.6	355293		128304		39802.2		27959.8								299647	130030	667164	334262	296259	162520
FP897	MET597	750.549	36	41	1	+	[M+Na]+				151693		266785	17254.7	211467		162033		101842		113813						173655		60903.4														114655	39104.7	226719	121704	138877	81537.6
Metabolites found for group RL_zone1
Num	OGroup	MZ	RT	Xn	Charge	Ionisation_Mode	Ion	Loss			AGS_1_Area_N	AGS_1_Area_L	AGS_2_Area_N	AGS_2_Area_L	AGS_3_Area_N	AGS_3_Area_L	AGS_4_Area_N	AGS_4_Area_L	AGS_5_Area_N	AGS_5_Area_L	AGS_6_Area_N	AGS_6_Area_L	AGS_7_Area_N	AGS_7_Area_L	AGS_8_Area_N	AGS_8_Area_L	AGS_9_Area_N	AGS_9_Area_L	AGS_10_Area_N	AGS_10_Area_L	AGS_11_Area_N	AGS_11_Area_L	AGS_12_Area_N	AGS_12_Area_L	AGS_13_Area_N	AGS_13_Area_L	AGS_14_Area_N	AGS_14_Area_L	AGS_15_Area_N	AGS_15_Area_L	AGS_16_Area_N	AGS_16_Area_L	PD_1_4_Area_N	PD_1_4_Area_L	PD_2_4_Area_N	PD_2_4_Area_L	PD_3_4_Area_N	PD_3_4_Area_L	PD4MD_Area_N
FP1086	MET12	267.99	3.72	8	1	+							65498.4	67848.6		77307.4	77593.2	71693.1		75680.6		67866			94941.3		78857.5	74311	80745.5				70998.3			61971.7				68811.8		63370.7			183078	48398.3		50198.6
FP388	MET74	508.113	6.78	16	2	+							256194	35366.8	259433	371450		370080						360457	256361	373561	267616	395953	258587		251802	381325			253787	351443	223536	325821	240523	26267.5	29231.3	350053		34167.4	729671	483252		65669.2	47928.3
FP1148	MET227	207.066	16.54	11	1	-			AntiBase_2017_Trichoderma	(Name: 3-Hydroxy-5-(4-hydroxybenzyl)dihydrofuran-2(3H)-one, Type: [M-H]-, Num: 430, Formula: C11H12O4, RT: None, MassErrorPPM: -2.70805, MassErrorMass: -0.00056, Additional information: {'Source': '[F] marine Trichoderma atrovirade G20-12', 'STDInchiKey': 'UDOHEOHCGKTDFH-UHFFFAOYSA-N', 'LiteratureReferences': 'Sun, Sha et al., J. Asian Nat. Prod. Res. 11 (2009) 897-902; K-06965 '})		12903.9	15127	15770.5	21654.3	19651.3	17216.6	21682.7	17638.5	21477.1	26246.7	22046.1	19942.5	22235.2	19399.1	21328.4	26165.3	26516.8	22239.6	23834.3	23556.3	23381.6	22303.8	20043.5	19420	20296.7	23138.5	19598.3	22646.2	24714	22804.6	23914.5		3605.45		18917.4		8923.29
FP1166	MET243	231.066	18.46	13	1	-			AntiBase_2017_Trichoderma	(Name: (E)-6-(2,4-Dihydroxyl-5-methylphenyl)-6-oxo-2-hexenoic acid, Type: [M-H2O-H]-, Num: 442, Formula: C13H14O5, RT: None, MassErrorPPM: -1.04704, MassErrorMass: -0.00026, Additional information: {'Source': '[F] Trichoderma sp.', 'STDInchiKey': 'GVLNMYQUWRBNBY-HWKANZROSA-N', 'LiteratureReferences': 'Ma, Liying et al., J. Antibiot. 64 (2011) 645-7; K-07750 '});(Name: Aloesone, Type: [M-H]-, Num:…	21156.2	22380.4	19511.4	20287.9	20375.6	22213.3	19718.5	16997.6	16872.2	14703.4	15871.4	12871.8	13059.5	13591.8	10633.9	10346.3	11684.2	11180.6	12283.1	6746.52	12984.6	5967.96	10183.4	8131.95	11856.3	5336.49	6940.16	4619.45	6445.42	5099.81	8083.42	3655.4				4881.2
FP1341	MET317	365.197	23.26	20	1	-						3744.24						5420.88								9707.4				7499.84		9640.25				5728.01										4652.78
FP563	MET521	297.185	31.23	20	1	+					62405.3	32485.6	78034.9	38474	73406.6	49355.3	90781.7	51115.2	85571.2	38433	84118.6	47645.1	68360.9	39395.4	61468.5	32910.9	68222.1	36925.6	59231.8	28777.6	77492	37670.5	41117.6	30291.7	34576.2	37437.6	53860.8	27614.3	52587.4	22178.6		24864.4				29009.8
Metabolites found for group PD_zone1, PD_zone2, RL_zone1
Num	OGroup	MZ	RT	Xn	Charge	Ionisation_Mode	Ion	Loss			AGS_1_Area_N	AGS_1_Area_L	AGS_2_Area_N	AGS_2_Area_L	AGS_3_Area_N	AGS_3_Area_L	AGS_4_Area_N	AGS_4_Area_L	AGS_5_Area_N	AGS_5_Area_L	AGS_6_Area_N	AGS_6_Area_L	AGS_7_Area_N	AGS_7_Area_L	AGS_8_Area_N	AGS_8_Area_L	AGS_9_Area_N	AGS_9_Area_L	AGS_10_Area_N	AGS_10_Area_L	AGS_11_Area_N	AGS_11_Area_L	AGS_12_Area_N	AGS_12_Area_L	AGS_13_Area_N	AGS_13_Area_L	AGS_14_Area_N	AGS_14_Area_L	AGS_15_Area_N	AGS_15_Area_L	AGS_16_Area_N	AGS_16_Area_L	PD_1_4_Area_N	PD_1_4_Area_L	PD_2_4_Area_N	PD_2_4_Area_L	PD_3_4_Area_N	PD_3_4_Area_L	PD4MD_Area_N
FP971	MET16	210.969	3.88	6	1	+		228.9796-H2O			3.5328e+06	242402	1.10092e+06		1.24487e+06		1.17486e+06		1.06383e+06		1.16915e+06	202560	1.15125e+06	200645	1.12703e+06		1.05299e+06		1.07033e+06	197229	1.09806e+06		872567	150979	951642				2.55588e+06	189107	2.60942e+06	196510	3.48621e+06	242848	993357		912491		1.01035e+06
FP991	MET36	242.959	4.51	6	1	+					532848	181780	484861	175979	468376	194677	447412	163435	459253	185078	488055	146607	458673	210162	456654	180173	447906	154132	470888	147945	409301	150166	405113	147822	379425	145361	444684	192740	414692	137242	427526	170375	142766	211171	72510.5	116723	67750.4	131700	31225.9
FP1077	MET67	251.996	6.59	8	1	+					35724.3		33259.1		27240	17596.8	31708.6		37055.2	18408.7				23676.9	52743.5	22008.4	29387.5		34693.9	18221.3	28232.5	17171.7	22699.6	16380.8	27114.5	15116.5	31267	12746.3	28690.4	12423.1		15649.2	73639	33193.2	49788.4	16519.1	101083	20808.6	50828.2
FP1022	MET68	152.071	6.64	8	1	+					352509	188969	358330	192111	418004	225700	347992	214730	411133	234029	461619	255001	382832	227758	431175	274269	422096	243655	422888	212071	463411	240721	411489	252023	399369	224815	456965	246527	377735	233092	429279	250866	685397	310963	837523	243203	1.29536e+06	281102	871866
FP955	MET70	143.034	6.74	6	1	+						56521.1	58093.1		75978.4	78859.4	80863.5	93990.1	89193.2	99406.1	100257	102512	107361	120621	102055	122062	115955	127783	130384	131398	131466	146586	136603	152530	137487	153810	132318	152691	145140	162189	142289	154766	52121.6		124953	128660	67015.8	81448.1	112308
FP120	MET91	205.097	7.53	11	1	+					44886.3		51271.2	34505.3	49503.2	38011.7	48787.1	37678.6	40323.1	39761.2	51196.4	51775	56240.1	53959.2	48922.4	52042.5	53309.4	42682.8	69108.8	40144	58836.8	42401.7	59123.3	48234.8	62254.2	46799	67485.1	50112.3	64908.6	49597.9	61198.9	55481.8	67687.2	50516	60293.6	40937.9	80509.1	45140	79366
FP109	MET92	188.071	7.53	11	1	+					63354.9	62014.7	66788.8	56540.3	83500.3	71003.4	78998.6	67288.3	78209.1	60929.2	95700	86186.1	89262.7	78559.7	98463.9	79134.7	92970.7	86021.7	92258.1	85673.8	94590.6	81668.3	99527.6	79897.8	91751.4	83288.3	99968	74209.6	105356	76642.4	107545	79150	340812	74766.5	108008	64128.3	115527	62755.1	142661
FP344	MET95	314.1	7.67	15	1	+							40579.7		50385.2				47522.7		40387.6		38482.3		35244.2		32440.5				45301.1	14490.6	53389.4					15883.2					108809	35346.6	119330	24530.7	199263	40930.4	148067
FP836	MET107	499.108	7.99	32	2	+					340661	199572		216464	346659	246687	362770	220446	359953	210731	340166	222681	358172	227294	348194	229043	347364	213543	351483	205016		200549	310542	192110	20495.2	194120	305905	190284	312388	195563	312543	191234			1.00894e+06		43393.6	13354.1	1.18242e+06
FP139	MET109	231.171	8.11	11	1	+					142388	42253.3	132582	157624	139100	156126	27591.5	148988	27411.5	46433.6	34800.9	41760.4	145942	161409	149783	165213	149743	43801	35938.6	34265.9	150469	176084	155221	177396	35355.9	175977	160595	191656	162135	185374	157875	191135		37629.6	162083	36845.2	171983	35433.5	174394
FP252	MET143	273.073	10.18	13	1	+	[M+Na]+	351.0162-OP2	AntiBase_2017_Trichoderma	(Name: (E)-6-(2,4-Dihydroxyl-5-methylphenyl)-6-oxo-2-hexenoic acid, Type: M match, Num: 442, Formula: C13H14O5, RT: None, MassErrorPPM: 0.24224, MassErrorMass: 0.00006, Additional information: {'Source': '[F] Trichoderma sp.', 'STDInchiKey': 'GVLNMYQUWRBNBY-HWKANZROSA-N', 'LiteratureReferences': 'Ma, Liying et al., J. Antibiot. 64 (2011) 645-7; K-07750 '})																																	350045	450310	68836.2	104881	451499	524562	430864
FP1102	MET151	369.051	10.81	8	1	+							70034.1	8494.56	59104.2	6412.93	61050.2		58403.9	8075.96	63424.5				56203.8		57615.4		59293.4	5147.97	54940.5	8497.31	50474.4				47471.2				45339.1	7156.96	78851.4		85736.7		129558		65641.8
FP1100	MET153	361.024	10.82	8	1	+							79129.6	70034.1	78787.1	59104.2	74835.8	61050.2	75080.8	58403.9	71712.1	63424.5			74101.8	56203.8	70636.6	57615.4	71270.3		65165			50474.4	59539.8		56156.9	47471.2			59344.1		458355	78851.4	491244	85736.7	876948	129558	828340
FP48	MET170	203.068	11.84	10	1	+	[M+Na]+		Trichoderma_atroviride_literature	(Name: Viridepyrone, Type: M match, Num: 35, Formula: C10H12O3, RT: None, MassErrorPPM: 0.59550, MassErrorMass: 0.00011, Additional information: {'AdditionalColumn2': '', 'AdditionalColumn1': 'Secondary Metabolites from species of the biocontrol agent Trichoderma Phytochem Review (2008) - 7:89-127'})	49647.9	19214.1	48165.5	22523.5	46498.6	27559.1	52920.6	23622.3	50752.8	25373.6	55956.1	34668	60182.3	28595.8	59317.7	34216.6	70084.4	31622.1	79360.7	33637.5	65537.2	34521.9	75091.8	37074.7	68517	41423	71834.2	42866.6	77725.1	40347.5	69390.8	38102.9	37801.3	7451.16	150897	29293.6	70717.3	14885.3	130020
FP1041	MET209	169.05	14.72	8	1	+			AntiBase_2017_Trichoderma	(Name: 2,5-Dimethoxy-1,4-benzoquinone; Thermophyllin; Thermophillin, Type: [M+H]+, Num: 7, Formula: C8H8O4, RT: None, MassErrorPPM: 0.65735, MassErrorMass: 0.00011, Additional information: {'Source': '[F] Polyporus fumosus, Lenzites thermophila, Trichoderma pseudokoningii, [F] Gloeophyllum sepiarum', 'STDInchiKey': 'RMMPZDDLWLALLJ-UHFFFAOYSA-N', 'LiteratureReferences': 'Gill/Steglich, 109 (fo 242…	57115.2	55024.9	75543.3	62150.2	83436.4	63840.7	98688.9	75004.9	80082.2	72498.3	103474	76357.8	103145	80052.4	100760	78618.7	106007	76264.3	113412	89786.6	119117	92240.4	110390	85479.8	120117	89782.8	118727	89007.6	115254	85107.6	123900	92780.6		18505.1	131833	72268.7	97569.7	44041.4	130823
FP351	MET214	316.223	15.12	15	1	+					62520.9	50715.6	57317.8	49537.4	60497.4	48205	57062	46035.1	60039.6	50912.9	66531.5	48745.4	58891.8	53511.8	59800.1	48831.7	63588.8	46960.4	60323.9	49450.6	68417.7	46606.1	61562.9	49561	55941.3	51095.6	63347.5	49814.5	63499.4	50747.7	60985.1	49488.6	128860	47198.8	103780	42146.8	111502	39237.6	114181
FP1030	MET221	155.07	15.69	8	1	+			AntiBase_2017_Trichoderma	(Name: 5-Hydroxy-3-methoxy-5-vinyl-2-cyclopenten-1-one, Type: [M+H]+, Num: 10, Formula: C8H10O3, RT: None, MassErrorPPM: 0.73046, MassErrorMass: 0.00011, Additional information: {'Source': '[F] Trichoderma album', 'STDInchiKey': 'DXODJUXMNZSTFU-UHFFFAOYSA-N', 'LiteratureReferences': 'Turner II, 470, 485;Ren, W.Y., CA, 91 (1979) 175119b;'});(Name: 3-(3-Oxocyclopent-1-enyl)propanoic acid, Type: [M+…		78896.9	157953	85846.7	109163	90223.2	159993	93840.1	123049	87758.3	112046	90354.9	140525	95943	133174	100048	126990	96259.8	153598	93418.1	145831	95869.9	107249	92559.1	122007	96850.9	133320	96611	164964	97319.7	128366	93371.8	185668	44888.1	323107	82020.5	256196	63613.8	318984
FP1475	MET222	153.055	15.7	8	1	-					26759.1	23780.2	33696	30343.5	38782.6	32155.3	42241.7	34442	42275.9	32962.5	41802.4	35555.8	46254.8	35504.2	48368.7	40661.5	47175.3	38507.5	48914.3	41578.4	47690.8	38763.9	45145.3	37701.4	45190.2	36707	44849.1	39241.1	53136.2	40918.4	47323	41794.2	49833.6	15227.6	112906	28142.6	89623.4	23600.4	107219
FP1116	MET229	196.097	16.73	9	1	+			AntiBase_2017_Trichoderma	(Name: 3-(3-Isocyano-2-cyclopentenylidene)-propanoic acid; 7182; Isonitrinic acid F2; Homothallin, Type: [M+CH3OH+H]+, Num: 9, Formula: C9H9NO2, RT: None, MassErrorPPM: 1.22286, MassErrorMass: 0.00020, Additional information: {'Source': '[F] Trichoderma hamatum, Trichoderma harzianum BC10', 'STDInchiKey': 'SBHNPHNIVBXIMQ-CLTKARDFSA-N', 'LiteratureReferences': 'Turner II, 474, 546; Baldwin, J.E. e…	46422.8	82093.5	54041.8	103862	61582.4	99024.8	62313.5	106897	58701.7	97400.2	58443.8	106489	52499.8	97763.3	57027.3	102932	64864.6	107041	57866.8	101003	66400.5	108702	66698.1	104817	56822	97988.7	58923.8	99115.7	57907.4	101063	61280.8	99946.3	248784	45532.1	185144	78437	405143	53915.3	449765
FP54	MET246	205.084	18.61	10	1	+	[M+Na]+				65356.6	55477.8	69601.9	70332.4	99410.8	80403.4	77310	76903	91804.3	83558.2	121187	89549.4	123160	99203.7	103997	116133	120428	126692	151884	120338	166023	137043	156209	132988	153330	127216	169589	132194	158874	137830	177087	141074	67672.4	28781	414905	116800	265030	70336.4	133384
FP37	MET253	187.073	19.42	10	1	+			Trichoderma_atroviride_literature	(Name: phenylethyl acetate, Type: [M+Na]+, Num: 25, Formula: C10H12O2, RT: None, MassErrorPPM: 0.32744, MassErrorMass: 0.00005, Additional information: {'AdditionalColumn2': '', 'AdditionalColumn1': 'Volatile Metabolites of eight Trichoderma species grown on PDA (only T.a. Metabolites included) Mycol Progress (2014) 13:589-624'});(Name: 6-(1PRIME-pentenyl)-2H-pyran-2-one, Type: [M+Na]+, Num: 32, …	196125	96884.8	238938	121684	285651	142917	269216	132060	281857		320839	141822	321937	148467	331346	160039	350952	162274	355354	163572	372857	168067	369736	190690	342203	164628	345501		350983	163435	368115	182524	134649	28470	825620	132373	463637	74071.3	784004
FP13	MET259	163.075	19.61	10	1	+						57761.4	129473	70826.9	116370	74449.2	86429.7	75305	116261	80670.7	109854	72698	96611.8	74488.7	123571	75581.5	119101	83268.1	88836.4	78651.5	118285	71733.5	121074	76830.3	111853	79373.3	107342	79668.1	117536	80117.5	124944	78001.7		11524	304864	70350.2	227651	37673.9	314609
FP178	MET266	225.149	20.52	12	1	+					106982	40235.2	133652	46914.1	136887	52356.6	114474	52902.3	137020	50920.8	132809	56911.6	134488	57623.7	166533	55920.7	165914	54922.6	123421	53803.2	115573	60194.7	143001	56501.3	139481	52907.7	111423	57848.2	149914	51047.3	99809.9	61340.6		16250.5	236190	47176.5	144405	29368.7	206678
FP92	MET281	333.206	21.47	10	1	+			Trichoderma_atroviride_literature	(Name: 6-pentyl-2H-pyran-2-one, Type: [2M+H]+, Num: 31, Formula: C10H14O2, RT: 21.5, MassErrorPPM: -1.54641, MassErrorMass: -0.00026, Additional information: {'AdditionalColumn2': '', 'AdditionalColumn1': 'Secondary Metabolites from species of the biocontrol agent Trichoderma Phytochem Review (2008) - 7:89-123 '})	909209	981699	1.15707e+06	1.76272e+06	1.65066e+06	1.70521e+06	1.291e+06	1.65914e+06	1.53849e+06	1.79534e+06	1.75573e+06	1.83231e+06	2.355e+06	2.05096e+06	1.71077e+06	2.01558e+06	2.00713e+06	2.20634e+06	2.30365e+06	2.17105e+06	1.62568e+06	2.02273e+06	2.07998e+06	1.98031e+06	1.87228e+06	1.99227e+06	1.65123e+06	1.7933e+06	1.97702e+06	1.97788e+06	1.62978e+06	2.07271e+06	506443	197187	1.0355e+07	3.24278e+06	4.45363e+06	1.47591e+06	9.55211e+06
FP1123	MET284	179.07	21.52	10	1	-					37001.2	25397.8	46614.6	33697.6	56673.5	38770	62574.8	38080.5	62647.7	40483.9	61384.2	40511	63973	42359.2	64924.7	41217.7	62187.4	44325.2	60009.3	44387.9	64314.6	47053.7	68478.2	45301.4	74040.9	44003.9	69315	48679.8	72107.1	49354	72347.5	43552.2	52217	8944.52	178485	37864.9	118303	17676.1	212058
FP292	MET285	273.109	21.62	14	1	+			AntiBase_2017_Trichoderma	(Name: Trichorin-B, Type: [M+Na]+, Num: 267, Formula: C14H18O4, RT: None, MassErrorPPM: -1.54433, MassErrorMass: -0.00039, Additional information: {'Source': '[F] Trichoderma sp.', 'STDInchiKey': 'JNMFMQPOJUJJSC-UHFFFAOYSA-N', 'LiteratureReferences': 'T. Katayama et al., J. Antibiot. 30 (1977), 430'})	241821	20566	276919	75758.4	286970	54324.7	344985	52093.4	402504	87275.4	368968	103831	356710	93110.5	362113	134329	388642	82230.4	441045	118150	380481	96898.5	363433	121140	490790	110262	400143	111503	437597	98618.1	371994	90290.3	38746.9		470227	69676.3	164626	27166.7	367617
FP1363	MET288	383.208	21.79	20	1	-	[M-H]-				60274.2	20064.3	57652.1	24284.3	67576.4	19630.9	68325.2	20530.5	63918.4	21512.3	63394.1	18414.2	63055.4	23444.1	56286.1	22632.9	71888.5	20972.4	65578.4	20510.1	64199.4	20326.4	64373.9	18902.9	58109.4	18108	63736.8	21148.2	63806.8	20488.3	58724.7	18358.4	30404.4	17054.2	34506.6	12606.3	33758.2	15087.4	37940.2
FP773	MET297	358.238	22.31	22	1	+					126011	36291.4	150846	41572.6	153142	46543.3	160692	50982.6	158884	48936.2	142807	40602	152866	37604.8	149437	38865.2	123793	35539.8	120982	38092.7	118331	41031.7	120768	27658.1	104764	31350.7	105121	30035	104217	27173.1	105750	32964.4	40393.3		80213.5	22751.9	39891.2	10226.7	125590
FP674	MET311	375.214	22.98	20	1	+					330172	107108	428574	139413	483759	173389	535836	161032	487231	174626	505410	182044	485855	178748	520476	177175	545588	188115	553124	192603	560185	188548	561445	182051	553479	188236	572713	194933	545914	196017	564563	192649	382597	52544.5	1.07314e+06	151819	404853	79435	1.18173e+06
FP675	MET318	375.214	23.36	20	1	+					140685	33203.5	176613	62071.3	179843	64195.5	216852	75594.6	197044	64768.4	223290	76670.5	237571	66928	195245	63745.1	246005	64739.2	228976	90083.3	241346	73060	242842	70302.6	224012	59275	251106	84066.9	236981	70065.2	242966	80106.3	224828		587043	52206.9	270020	35301.9	235469
FP1391	MET319	429.213	23.46	20	1	-	[M+Fa-H]-				108641	46337.3	115215	45412.1	120044	47877.3	122391	57410.3	132238	54332.7	132617	55709	136369	56930	137920	62407.7	137371	50161.1	148528	54551.4	148253	57943.4	132161	49306	145495	50558.9	126854	49545.3	134795	53284.3	129112	58808.7	55911.7	39196.5	94880.6	39810.8	83853	35293.4	103151
FP1390	MET328	427.197	23.71	20	1	-					110378	26874.4	99514.1	19752.6	108880	31356.1	118079	20022.9	126459	23400.5	120081	18773.9	133802	33347.3	133075	31949.7	130268	30998.3	89823.1	30133.9	135056	26038.7	120699	41561.2	154088	26906.2	134458	16570.7	102686	27223.8	125652	33520.2	36836.1	15938.8	79022.4	16836.2	53146.1	13861.8	91189.6
FP1235	MET332	345.228	23.9	18	1	-					45220.8	10055	49149.5	13749.4	51733.6	15449.4		22116	54788.4	14576.6	69726.8	6099.81	60183.6	16575.3	58570	21419.2	64425.5	20328	65868.1	15413.9	70397.9	22900.6	59284.5	16926.2	62712.7	17421.3		13870.6	63770.5	20344.4	58606	21200	30051.4	5059.13	43573.2	9162.97	37239.4	6156.32	42021.1
FP1234	MET336	329.233	24.18	18	1	-					232106			62002	302467	69500.6					303591			81816	326455				342580						311964	75719.8	312739	78973.7					198059	35238.7	66645.5		54987.9	41257.9	69429.5
FP313	MET347	273.146	24.75	15	1	+			Trichoderma_atroviride_literature	(Name: Trichoderic acid, Type: [M+Na]+, Num: 72, Formula: C15H22O3, RT: None, MassErrorPPM: -0.18378, MassErrorMass: -0.00005, Additional information: {'AdditionalColumn2': '', 'AdditionalColumn1': ''})	777444	136494	1.04956e+06	195733	1.14374e+06	249518	1.18443e+06	238548	1.26975e+06	264957	1.35735e+06	280539	1.44968e+06	288288	1.44898e+06	289360	1.52987e+06	314906	1.59743e+06	313886	1.60348e+06	314574	1.47831e+06	307601	1.46686e+06	316199	1.53343e+06	328618	1.52741e+06	316812	1.51893e+06	312868	621983	39475.3	3.60063e+06	262230	1.55446e+06	118138	3.22468e+06
FP1339	MET349	365.197	24.8	20	1	-					59325	20495.7	50581.7		64824.2	28416.1	62055.5	15069.5	80014.7	31016.4	85637.3	36761.9	69469.3	27523.9	73985.2	38800.4	92121.7	35011	67985	37888.8	68782.3	21740	50996.6		81414.7	29177.4	60076.2	21705.6	60286.9		55011.1	8608.97	92798.4		261202	17422.6	193721	12091.8	236338
FP1333	MET351	363.181	24.89	20	1	-	[M-H]-	365.1956-H2			158268	24050.2	205187	24847.6	227677	32523.7	234492	38327.4	251139	30835.2	274802	43116.4	263280	43498.1	244322	45466	262556	42556.6	272145	42045.1	238645	35635.1	239716	40088.6	245609	50802	244878	40532.3	241723	46862.2	240367	35965.8	35137.4		176673		90922.6	8734.37	149160
FP768	MET354	340.227	25.02	22	1	+					41004.7	24632.4	93478.6	31275.9	113798	34278.9	138230	43119.6	150190	45695.1	156921	58529.1	190909	64828.7	174649	58516.3	245302	83384.5	230277	84513.1	248214	160283	276373	82488.3	268189	79343.4	306027	166088	301777	159384	360841	164532	19168.6		189136	114684	74665.7	23659.1	113429
FP769	MET360	340.227	25.27	22	1	+									541038	117373	568711		590106	138960	545582	137779	562622	140530	571794	144867	597000	144192	607905	152469	606213	90829.9	599202	160092	627928	150083	656281	91400.1	645040	96224.5	640008	100111	28885.1		319884	64386.9	46261.1	42029.9	251046
FP158	MET373	195.138	25.9	12	1	+	[M+H]+				194504	111559	281630	163208	271707	180866	280288	194178	287769	184464	266779	177100	304189	176415	304572	193212	284446	184834	303704	190651	308738	173930	287913	192793	272684	185035	297995	196071	286998	197310	279907	190508			568524	146923	293238	73258.8	606901
FP1370	MET412	393.192	27.76	20	1	-	[M+Fa-H]-,[M-H]-				1.24888e+06	576570	1.65458e+06	755532	1.9372e+06	897076	2.11662e+06	973619	2.09659e+06	985864	2.14059e+06	1.00793e+06	2.19792e+06	1.02896e+06	2.26165e+06	1.0583e+06	2.71193e+06	1.17741e+06	2.80172e+06	1.21347e+06	2.77439e+06	1.27013e+06	2.64697e+06	1.19289e+06	2.61342e+06	1.17503e+06	2.48834e+06	1.13271e+06	2.60676e+06	1.20023e+06	2.60326e+06	1.15418e+06	193494	162298	1.3124e+06	857089	350370	440995	855129
FP1316	MET423	345.171	28.23	20	1	-					69607.1		88853.4	32640	98623.3	39635.8	86387.5	43672.9	97907.5	41632.6	95402.6	46200.4	115473	47832.2	95865.5	35187.6	131907	42388.1	118788	43665.2	118639	49847.3	109179	43469.4	107372	45824.6	107751	36591.4	97119	35310.5	100853	48575.6			62805.2	37312.6	19204		40601.5
FP642	MET437	353.172	29.06	20	1	+					206730	73394.7	455637	171534	649773	227107	717114	247393	726630	252780	702942	244893	683843	248088	672832	243482	843490	285564	830818	285899	801107	277140	734084	248322	742555	253492	731703	233910	645698	219108	685266	207408	42566.9		492930	265780	106005	88342.2	365993
FP649	MET444	359.219	29.23	20	1	+	[M+Na]+	361.2348-H2			1.65357e+06	320112	2.29172e+06	547589	2.70229e+06	650515	2.86605e+06	733348	3.03405e+06	816311	3.16619e+06	818094	3.15185e+06	815223	3.27749e+06	852735	3.38515e+06	869522	3.46941e+06	911282	3.51558e+06	950653	3.43691e+06	861732	3.51124e+06	850731	3.46247e+06	899241	3.46358e+06	889131	3.54153e+06	914856	166648		2.0905e+06	489348	475840	81621.9	2.08702e+06
FP1325	MET448	347.186	29.35	20	1	-					292861	124499	402568	183274	465332	192802	474794	184499	446222	192638	399377	190871	371650	162279	331017	157521	462918	192118	403612	172831	404978	177195	340397	151056	293358	149642	281903	110782	265917	117178	256324	113103	43768.7	23419.8	181598	100240	52588.6	62076.9	119850
FP953	MET472	1122.65	29.92	51	1	+					245761	44106.7	247561	43340.4	259210	44183.6	294594	43073.5	277039	42388.2	264316	44724.5	258062	41242.7	265247	37194.5	265714	48481.4	259695	43694.3	257909	46630	254740	32571.7	253366	46618.2	254826	43788.3	246365	46965.7	267518	40778.9	69797.8	40468.9	63917	35760.8	60098.4	37669.1	47277.4
FP303	MET483	205.195	30.2	15	1	+			Trichoderma_atroviride_literature	(Name: ?-bergamotene, Type: [M+H]+, Num: 4, Formula: C15H24, RT: None, MassErrorPPM: 0.44586, MassErrorMass: 0.00009, Additional information: {'AdditionalColumn2': '', 'AdditionalColumn1': 'Volatile Metabolites of eight Trichoderma species grown on PDA (only T.a. Metabolites included) Mycol Progress (2014) 13:589-603'});(Name: ?-bisabolene, Type: [M+H]+, Num: 21, Formula: C15H24, RT: None, MassEr…	120255	32677	164670	45205.8	167884	58937.7	182836	56857.6	190358	48543.9	182747	51903.1	186373	50599	202430	54805	191503	57260.5	186466	63686.6	192090	53351.1	192058	54094.4	161278	59225.4	148534	51552	176172	55809.6	179901	49085.9			252046	43592.6	159806	18720.9	276483
FP1440	MET571	724.873	33.75	4	2	-					753646		1.60902e+06		1.70831e+06	68760.7	1.84162e+06	76714.2	1.68677e+06		2.02803e+06	89350.5	2.27397e+06	54028.8	2.16783e+06	90386.3	2.35819e+06	115321	2.34028e+06	98209.2	2.49745e+06	103363	2.29609e+06	118990	2.45461e+06	121520	2.62525e+06	101658	1.5823e+06	112310	2.62181e+06	110479	1.24892e+06		2.55018e+06	109398	1.98846e+06	99947.2	2.45758e+06
Metabolites found for group PD_zone1
Num	OGroup	MZ	RT	Xn	Charge	Ionisation_Mode	Ion	Loss			AGS_1_Area_N	AGS_1_Area_L	AGS_2_Area_N	AGS_2_Area_L	AGS_3_Area_N	AGS_3_Area_L	AGS_4_Area_N	AGS_4_Area_L	AGS_5_Area_N	AGS_5_Area_L	AGS_6_Area_N	AGS_6_Area_L	AGS_7_Area_N	AGS_7_Area_L	AGS_8_Area_N	AGS_8_Area_L	AGS_9_Area_N	AGS_9_Area_L	AGS_10_Area_N	AGS_10_Area_L	AGS_11_Area_N	AGS_11_Area_L	AGS_12_Area_N	AGS_12_Area_L	AGS_13_Area_N	AGS_13_Area_L	AGS_14_Area_N	AGS_14_Area_L	AGS_15_Area_N	AGS_15_Area_L	AGS_16_Area_N	AGS_16_Area_L	PD_1_4_Area_N	PD_1_4_Area_L	PD_2_4_Area_N	PD_2_4_Area_L	PD_3_4_Area_N	PD_3_4_Area_L	PD4MD_Area_N
FP1089	MET17	267.99	3.89	8	1	+					98460.8	90441.1	65498.4	67848.6	88482.1	77307.4	77593.2		90730		83098.9		70210.5	74527.4	94941.3	67081.4		74311		74504.3	69406.9	63906		61474.5	58806.9	61971.7	86828.2	71036	86582.8	68811.8	93443	63370.7	177043	78894			173354	50198.6	142122
FP1110	MET34	166.086	4.44	9	1	+					120013	92500	103349	84601.9	80986.7	110870		98071.7	86733.7	107946	101243	109469	109368	111584	103964	113175	124295	116972	99918.1	113412	122989	110965	126813	120901	131238	121587	165738	175403	144576	145179	139980	149667			143995	95844.1	103113	79367.8
FP904	MET40	516.12	4.61	44	2	+									727839				672037	41725.6			707161			48680	566761			26749.8			553850			30632.9					471363	29347.4	168148			11640.9	899645		506828
FP394	MET41	516.119	4.62	16	2	+									727839	1.03377e+06		934069	672037	908086	731263		707161	923431		982513	566761	741002					553850							621122	471363	617964	168148	218124		539586	899645		506828
FP393	MET45	516.119	4.8	16	2	+					661353	854811	764308	1.01043e+06			705974				731263	1.00379e+06		923431	671115	982513	566761		597996	769457	575613	781167	553850	672036	513944	670404	270804	379142	436221	621122	471363			218124	709714	539586	214722	588623	108950
FP1067	MET53	192.063	5.21	8	1	+			Trichoderma_atroviride_literature	(Name: Melanoxadin, Type: [M+Na]+, Num: 52, Formula: C8H11NO3, RT: None, MassErrorPPM: 0.98338, MassErrorMass: 0.00017, Additional information: {'AdditionalColumn2': '', 'AdditionalColumn1': 'Secondary Metabolites from species of the biocontrol agent Trichoderma Phytochem Review (2008) - 7:89-144'})	38947.1	121844	36656.5	112549		127862	192429		196972	142583	30719.4	136016	205484	139662				132388	216476	149167	36112.3	138930	215482	141515	204332	130953			208388	139149	210043		44852.1
FP838	MET69	507.114	6.68	32	2	+							285542	148020				172138			23606.8		282197	24957.6					291603			162041	245209	145808				16187.8	260165	152314					38261.6		47887.1		101444
FP118	MET97	197.165	7.71	11	1	+					390222	154661	1.31074e+06	545758	1.29056e+06	549597	1.29113e+06	545533	1.32297e+06	539419	319882	121172	1.31494e+06	570466	1.34573e+06	570455	1.34774e+06	125825	281331	560737	1.36951e+06	566937	335372	566891	1.35772e+06	152483	1.42622e+06	602217	1.37988e+06	587854	1.38615e+06	580723	6959.5	579914	8046.1	467574		86060
FP386	MET127	508.091	9.41	16	2	+											14957.1		19445.3						263382	369648	23645.2		18011.5	380844									20641.8						35510.7		32852.9
FP405	MET137	544.067	10.02	16	2	+					28804.4	35552	30601.7	13933.7		27391.8	18094.2	24130.1	5650.32	7404.85		22381.8	15378.7	4767.32		20052.1	16872.1	32635.4	22311.4	37898.1	8094.94	10083.1	19411.5	21918.7			4453.66			3268.99						4168.88			47386.3
FP1170	MET141	249.077	10.12	13	1	-			AntiBase_2017_Trichoderma	(Name: (E)-6-(2,4-Dihydroxyl-5-methylphenyl)-6-oxo-2-hexenoic acid, Type: [M-H]-, Num: 442, Formula: C13H14O5, RT: None, MassErrorPPM: -0.83658, MassErrorMass: -0.00021, Additional information: {'Source': '[F] Trichoderma sp.', 'STDInchiKey': 'GVLNMYQUWRBNBY-HWKANZROSA-N', 'LiteratureReferences': 'Ma, Liying et al., J. Antibiot. 64 (2011) 645-7; K-07750 '})																																		15340.7			13921.9	19785.7	11907.2
FP1172	MET144	249.076	10.22	13	1	-			AntiBase_2017_Trichoderma	(Name: (E)-6-(2,4-Dihydroxyl-5-methylphenyl)-6-oxo-2-hexenoic acid, Type: [M-H]-, Num: 442, Formula: C13H14O5, RT: None, MassErrorPPM: -1.54410, MassErrorMass: -0.00039, Additional information: {'Source': '[F] Trichoderma sp.', 'STDInchiKey': 'GVLNMYQUWRBNBY-HWKANZROSA-N', 'LiteratureReferences': 'Ma, Liying et al., J. Antibiot. 64 (2011) 645-7; K-07750 '})																																		15340.7			13921.9	19785.7	11907.2
FP409	MET154	328.223	10.98	16	1	+						66530.8	71734.5	62690.8	64815.3	56575.1	69661.1	52655.6	69596.8	61792.7	73964.4	52118.3	68578.5	61808.9	70396.4	57469.3	75513.9	62053.9	79453.1	61450.9	71868.3	61205.9	71198.1	58755.3	71414.2	65143.9	70468.1	60950.2	64926	62625.2	60779.3	62035.5	135682	51582.1	123366	49913.5	114004	49766.5	120097
FP1125	MET156	193.05	11.04	10	1	-		195.0654-H2			1.10205e+06	1.21868e+06	1.19426e+06	1.34652e+06	1.32775e+06	1.49999e+06	1.39782e+06	1.55242e+06	1.33635e+06	1.55233e+06	1.40463e+06	1.57498e+06	1.4328e+06	1.63573e+06	1.5438e+06	1.70968e+06	1.68636e+06	1.89645e+06	1.72488e+06	1.9265e+06	1.82029e+06	2.0315e+06	1.65337e+06	1.8774e+06	1.67473e+06	1.89939e+06	1.73587e+06	1.95171e+06	1.72732e+06	1.99144e+06	1.79897e+06	2.04622e+06		825107	16801.2	1.6212e+06		1.02124e+06
FP541	MET188	362.207	12.75	19	1	+						51393.7	42951	45529.4		42741.1		46419.1	44112.1	44948.1	45599.5	46164.6	45924.1	45180.6	45165.5	43130.2	44614.5	50552.8	44785.6	46873.8	46641	47223.3	51068.9	47035.7	47558.5	48332.3	45554.6	47124.6	48291.6	45907.9	49642.6	45984.1	109292	43359.9		39396.8	78280.9	33379.9	92023.3
FP356	MET211	332.218	14.89	15	1	+					43963.1	38335.4	42397.4	34558.7	37432.7	26310.4	43594.6	31598.1	39774.9	28439	33749	35540	46709.2	35952.4	41777.6	29952.7	40309.6	31159.3	47651	35319	42759.1	34466.1	43877.9	29371.8	47982.5	39700	40612.8	30129	39256.3	34259.1	43154.6	33866.3	71472.3	24238.7	45993.6	29310.6	59315.3	24184.7	57823.5
FP1430	MET410	499.325	27.7	24	1	-					358776	112083	538222	156721	640517	197492	662506	201740	699854	213282	708464	198069	702043	218809	753314	216321	1.10509e+06	180501	1.0884e+06	181107	1.11542e+06	170887	964974	156851	980963	161565	924817	139601	978562	148282	974354	140469	40474.5	246982		296258		820408
FP536	MET430	312.29	28.75	19	1	+																	627077	246246		237169	653677	261959	632666	262986	641728	261717	614236	272575	642632	245143	616295	255806	642891	249961	621337	257076			26961.8	192430			36100.6
FP1246	MET456	379.21	29.46	18	1	-												25179		27145.1						91036.1		96779.6		30265.8				91855.6				87044				84803	22229.7				31702.1		79877.2
FP1462	MET584	653.877	34.69	8	2	-																			98374.8			164106				163626								162355								150756
Metabolites found for group PD_zone1, PD_zone2
Num	OGroup	MZ	RT	Xn	Charge	Ionisation_Mode	Ion	Loss			AGS_1_Area_N	AGS_1_Area_L	AGS_2_Area_N	AGS_2_Area_L	AGS_3_Area_N	AGS_3_Area_L	AGS_4_Area_N	AGS_4_Area_L	AGS_5_Area_N	AGS_5_Area_L	AGS_6_Area_N	AGS_6_Area_L	AGS_7_Area_N	AGS_7_Area_L	AGS_8_Area_N	AGS_8_Area_L	AGS_9_Area_N	AGS_9_Area_L	AGS_10_Area_N	AGS_10_Area_L	AGS_11_Area_N	AGS_11_Area_L	AGS_12_Area_N	AGS_12_Area_L	AGS_13_Area_N	AGS_13_Area_L	AGS_14_Area_N	AGS_14_Area_L	AGS_15_Area_N	AGS_15_Area_L	AGS_16_Area_N	AGS_16_Area_L	PD_1_4_Area_N	PD_1_4_Area_L	PD_2_4_Area_N	PD_2_4_Area_L	PD_3_4_Area_N	PD_3_4_Area_L	PD4MD_Area_N
FP960	MET22	149.021	3.99	6	1	+					130137		116450	107857	170539	117689	168482	103880	221356	160130	186544	127096	213359	203532	241939	194638	218545	128778		172922	247254	164751	248338	185760	246195	168794		167199	232595	172843	245763	152396	97304.2	89657.1	214121	179274	160822	136983	274828
FP844	MET44	516.119	4.71	32	2	+							764308	378293	727839	354247	705974	317405	672037	314763	731263	377730	707161	337907	671115	326172	566761	276018	597996	263679	575613	265978	553850	214282	513944	238030	270804	127867	436221	250276	471363	226296	168148		709714	99497.2	214722		108950
FP1126	MET171	193.05	11.9	10	1	-					134557	82931.6	156448	98918.8	161831	110241	161698	106532	168178	111437	178089	114007	165472	115389	197671	130546	210264	137895	210501	139728	212878	143352	198427	124094	211316	131443	211802	143216	218475	130868	218809	144158	16679.2	57700	32457.9	118811	24908.3	75202.5	32304.5
FP793	MET208	465.271	14.69	23	1	+					31187.9	36942.2	32576.2	32734.1	29323.3	34126.5	28493.4	28636.1	25469.2	30315.7	31418	34105.3	24710.6	27769.5	26933.8	34467.2	31795.3	34874.3	21864	30621.9	28168.7	29481.8	29223.5	33987.5	24679.9	27937.3	25407.2	32748.8	24135.8	30542.4	25750.8	31245.3	114655	29743.7	71680.6	26327.1	71023	20344	85027.9
Metabolites found for group PD_zone2
Num	OGroup	MZ	RT	Xn	Charge	Ionisation_Mode	Ion	Loss			AGS_1_Area_N	AGS_1_Area_L	AGS_2_Area_N	AGS_2_Area_L	AGS_3_Area_N	AGS_3_Area_L	AGS_4_Area_N	AGS_4_Area_L	AGS_5_Area_N	AGS_5_Area_L	AGS_6_Area_N	AGS_6_Area_L	AGS_7_Area_N	AGS_7_Area_L	AGS_8_Area_N	AGS_8_Area_L	AGS_9_Area_N	AGS_9_Area_L	AGS_10_Area_N	AGS_10_Area_L	AGS_11_Area_N	AGS_11_Area_L	AGS_12_Area_N	AGS_12_Area_L	AGS_13_Area_N	AGS_13_Area_L	AGS_14_Area_N	AGS_14_Area_L	AGS_15_Area_N	AGS_15_Area_L	AGS_16_Area_N	AGS_16_Area_L	PD_1_4_Area_N	PD_1_4_Area_L	PD_2_4_Area_N	PD_2_4_Area_L	PD_3_4_Area_N	PD_3_4_Area_L	PD4MD_Area_N
FP395	MET46	517.119	4.8	16	2	+					590380	769188	703326	911974	707890	875042		821729	613883		644193	851429	651560	723334	690275	819207		101612		700412	493163	698145	483760	556786	474105	604613	269937	320601	409275		428948	529824	153199	225962	686127		911987	519468	428140
Metabolites found for group PD_zone1 ,RL_zone2
Num	OGroup	MZ	RT	Xn	Charge	Ionisation_Mode	Ion	Loss			AGS_1_Area_N	AGS_1_Area_L	AGS_2_Area_N	AGS_2_Area_L	AGS_3_Area_N	AGS_3_Area_L	AGS_4_Area_N	AGS_4_Area_L	AGS_5_Area_N	AGS_5_Area_L	AGS_6_Area_N	AGS_6_Area_L	AGS_7_Area_N	AGS_7_Area_L	AGS_8_Area_N	AGS_8_Area_L	AGS_9_Area_N	AGS_9_Area_L	AGS_10_Area_N	AGS_10_Area_L	AGS_11_Area_N	AGS_11_Area_L	AGS_12_Area_N	AGS_12_Area_L	AGS_13_Area_N	AGS_13_Area_L	AGS_14_Area_N	AGS_14_Area_L	AGS_15_Area_N	AGS_15_Area_L	AGS_16_Area_N	AGS_16_Area_L	PD_1_4_Area_N	PD_1_4_Area_L	PD_2_4_Area_N	PD_2_4_Area_L	PD_3_4_Area_N	PD_3_4_Area_L	PD4MD_Area_N
FP377	MET110	498.109	8.15	16	2	+						564841	414165	577280	399523	601191	379184	34116.8	380962	572275	35556.5	57923.7			388517	580901		608281		597430						514270			353784	533573			57421.8
FP385	MET133	508.091	9.7	16	2	+					285355	407226	262049	381188		369298	261327		19740.9	355401	263294	363947	23524.1	347179	19659.6	369648	237810		254443	380842			249618	321048	224588		225516	323710		328293	226246	337515	314574	312763	539012	311984	654038	331386	531862
FP839	MET134	508.09	9.7	32	2	+					285355	156911	262049	155334		148164	261327		19740.9		263294	142188	23524.1	146920	19659.6		237810	155931	254443	161323		151696	249618	134287	224588	146499	225516			135180	226246	132963	314574	79736	539012		654038		531862
FP58	MET255	209.115	19.47	10	1	+					122374	60356.4		65943.8	140530	62145.7	136834	59127.5	137076	60477.6	142698	67228.8	149049	63458.5	183384	76751.4	221805	86420	222274	79408	231322	90419.9	196233	85863.6	151093	86629.3	161915	90925.9	181817	94739.6	168392	85976.2		30875.2		57327.2		43723.4
FP469	MET438	318.3	29.08	18	1	+					1.25367e+06	527872	1.53041e+06	625111	1.66947e+06	674741	1.73004e+06	706913	1.74074e+06	703204	1.93912e+06	705086	1.82783e+06	707421	1.88432e+06	727587																	347614	377112			413032	420435
FP1343	MET501	373.165	30.83	20	1	-	[M-H]-	375.1801-H2			357911	74315.3	486188	95399	569319	105297	572613	110576	552483	113878	488600		472208			88412.2		78043.5						57360.1		60865.5				65232.9				42598.6			65227.9		8406.75
FP1469	MET583	789.852	34.62	8	2	-					84000.5	81126.1	102587	94402.3		89927.4	130619	126116	115439	98326.2		101109	108271	89253.3	107821	111755		110224			116410		134730	114448		109794				128917		119437	90110		159048	121713		115788	154331
Metabolites found for group RL_zone2
Num	OGroup	MZ	RT	Xn	Charge	Ionisation_Mode	Ion	Loss			AGS_1_Area_N	AGS_1_Area_L	AGS_2_Area_N	AGS_2_Area_L	AGS_3_Area_N	AGS_3_Area_L	AGS_4_Area_N	AGS_4_Area_L	AGS_5_Area_N	AGS_5_Area_L	AGS_6_Area_N	AGS_6_Area_L	AGS_7_Area_N	AGS_7_Area_L	AGS_8_Area_N	AGS_8_Area_L	AGS_9_Area_N	AGS_9_Area_L	AGS_10_Area_N	AGS_10_Area_L	AGS_11_Area_N	AGS_11_Area_L	AGS_12_Area_N	AGS_12_Area_L	AGS_13_Area_N	AGS_13_Area_L	AGS_14_Area_N	AGS_14_Area_L	AGS_15_Area_N	AGS_15_Area_L	AGS_16_Area_N	AGS_16_Area_L	PD_1_4_Area_N	PD_1_4_Area_L	PD_2_4_Area_N	PD_2_4_Area_L	PD_3_4_Area_N	PD_3_4_Area_L	PD4MD_Area_N
FP1177	MET152	272.093	10.84	15	1	-						75785.3	12881.7	8895.58	24596.6	13394.6	194930	83275.9	23629.7	11900.6	186760	89355.3	197933	86382.8	213476	97218.5	39039.6	105820	236192	109018		113765	236159	103298	243230	109224	248511	114077	39276.8	114332	23169.7	117336			63730.8	14035.9			13158
Metabolites found for group PD_zone2, RL_zone1, RL_zone2
Num	OGroup	MZ	RT	Xn	Charge	Ionisation_Mode	Ion	Loss			AGS_1_Area_N	AGS_1_Area_L	AGS_2_Area_N	AGS_2_Area_L	AGS_3_Area_N	AGS_3_Area_L	AGS_4_Area_N	AGS_4_Area_L	AGS_5_Area_N	AGS_5_Area_L	AGS_6_Area_N	AGS_6_Area_L	AGS_7_Area_N	AGS_7_Area_L	AGS_8_Area_N	AGS_8_Area_L	AGS_9_Area_N	AGS_9_Area_L	AGS_10_Area_N	AGS_10_Area_L	AGS_11_Area_N	AGS_11_Area_L	AGS_12_Area_N	AGS_12_Area_L	AGS_13_Area_N	AGS_13_Area_L	AGS_14_Area_N	AGS_14_Area_L	AGS_15_Area_N	AGS_15_Area_L	AGS_16_Area_N	AGS_16_Area_L	PD_1_4_Area_N	PD_1_4_Area_L	PD_2_4_Area_N	PD_2_4_Area_L	PD_3_4_Area_N	PD_3_4_Area_L	PD4MD_Area_N
FP98	MET202	455.109	14.04	10	1	+					39490.9	25231.9	54400	37170.3	59492.6	35887.7	51573.9	43792.9	63528.4	39172.5	71262.9	40589.7	62255	49380.1	59454.5	42805	74079.6	55823.7	72546	51358.6	75202.6	46082.4	72391.8	53675.2	72670.9	51062.7	79153.1	51941.3	75528.4	55064.6	73875.9	53115	31778.3	25557.8	9990.26		20081.4	11890.8	11710.3
Metabolites found for group RL_zone1, RL_zone2
Num	OGroup	MZ	RT	Xn	Charge	Ionisation_Mode	Ion	Loss			AGS_1_Area_N	AGS_1_Area_L	AGS_2_Area_N	AGS_2_Area_L	AGS_3_Area_N	AGS_3_Area_L	AGS_4_Area_N	AGS_4_Area_L	AGS_5_Area_N	AGS_5_Area_L	AGS_6_Area_N	AGS_6_Area_L	AGS_7_Area_N	AGS_7_Area_L	AGS_8_Area_N	AGS_8_Area_L	AGS_9_Area_N	AGS_9_Area_L	AGS_10_Area_N	AGS_10_Area_L	AGS_11_Area_N	AGS_11_Area_L	AGS_12_Area_N	AGS_12_Area_L	AGS_13_Area_N	AGS_13_Area_L	AGS_14_Area_N	AGS_14_Area_L	AGS_15_Area_N	AGS_15_Area_L	AGS_16_Area_N	AGS_16_Area_L	PD_1_4_Area_N	PD_1_4_Area_L	PD_2_4_Area_N	PD_2_4_Area_L	PD_3_4_Area_N	PD_3_4_Area_L	PD4MD_Area_N
FP951	MET514	1122.65	31.07	51	1	+					83690.4	23822.4	111696			44225.7		53533.8			122989	34288			85843.4	43649.5		39440	125336			20687.6			114731	19826.3		48913.6	119876	33019.5	92218.6				20465.4		34271.6
[truncated: 69 more columns]

## Sheet: Figure8(Clusters)
Orange cluster Metabolites
Num	Metabolitenumber	MZ	RT	Xn	Charge	Ionisation_Mode	Ion	Loss	Database	Annotation	AGS_1_Area_N	AGS_1_Area_L	AGS_2_Area_N	AGS_2_Area_L	AGS_3_Area_N	AGS_3_Area_L	AGS_4_Area_N	AGS_4_Area_L	AGS_5_Area_N	AGS_5_Area_L	AGS_6_Area_N	AGS_6_Area_L	AGS_7_Area_N	AGS_7_Area_L	AGS_8_Area_N	AGS_8_Area_L	AGS_9_Area_N	AGS_9_Area_L	AGS_10_Area_N	AGS_10_Area_L	AGS_11_Area_N	AGS_11_Area_L	AGS_12_Area_N	AGS_12_Area_L	AGS_13_Area_N	AGS_13_Area_L	AGS_14_Area_N	AGS_14_Area_L	AGS_15_Area_N	AGS_15_Area_L	AGS_16_Area_N	AGS_16_Area_L	PD_1_1_Area_N	PD_1_1_Area_L	PD_2_1_Area_N	PD_2_1_Area_L	PD_3_1_Area_N	PD_3_1_Area_L	PD1MD_Area_N
FP1495	MET3	215.056	3.23	9	1	-					251904	86673.1	241062	79646.9	238856	84491.7	238039	83086.6	237409	82583.8	239879	79523	245053	82388.1	244773	82971.6	258319	84591.6	259299	89823.9	256233	86136.3	246248	84690	257246	82595.6	243463	79600.6	250171	83741.5	242283	85553.4	555585	76337.8	615953	80367.2	449771	76073	528803
FP348	MET4	316.116	3.45	15	1	+					224457	93099.1	208812	90761	206016	86940.6	199980	89406.4	191770	82450.2	184397	79804.2	172156	81883	181128	88859.4	160029	68981.5	164895	72839.5	153776	71614.2	165519	70753.1	174844	70888.7	169472	69451.6	164168	75251.2	170510	69464.5	893620	87773.8	816690	85027	572297	72877.6	439448
FP986	MET10	228.98	3.69	6	1	+						114314	477795	89654		112187	500732	111104		105438		92179.3	570409	115767	96955.1	119224	532151	100209	82009.3	111565		118080	499461	86684.6		108176		121262	74023.2	108150		18494.2	109304	95611			137258	78120	732179
FP957	MET11	143.07	3.71	6	1	+						75380.8	81395.3	56368.3		44032.9	60468.8	57241.3	59071.4	53296.7	84367.1	74840.9	101848	74959.4	97542.6		102952	82139.4	115614		102275	80759.6	100678	70183.5		78417.6	90239.5	92729.4	81851.4	76233.2	100847	76305.7	106164	42175.2			114195	48084.9	109513
FP970	MET13	210.969	3.77	6	1	+					3.5328e+06	242402		196548	1.24487e+06	193069	1.17486e+06	186683	1.06383e+06	190634	1.16915e+06	202560	1.15125e+06	200645	153928	195114		188254	1.07033e+06	197229	1.09806e+06	209971		150979	951642	171159	2.77514e+06	191473	2.55588e+06	189107	2.60942e+06	196510		161792	1.97165e+06	224922	1.43781e+06	146522	339431
FP1450	MET14	147.065	3.77	6	1	-					80346.9	51344.2	72256.4	49719.1	70243.2	53207.2	69601.6	54086.8	73411.5	53401.8	70666.9	56384.8	82302.4	58790.1	72038.2	56416.3	76119.1	53452	72368.9	56775.6	80267.9	59090.9	75860.4	57192.8	78116.9	56646.7	81253.3	58738.4	79724.7	58202.3	75066.3	59205.8	152538	47052.5	184232	51219.1	152547	44144.4	155897
FP971	MET16	210.969	3.88	6	1	+		228.9796-H2O			3.5328e+06	242402	1.10092e+06		1.24487e+06		1.17486e+06		1.06383e+06		1.16915e+06	202560	1.15125e+06	200645	1.12703e+06		1.05299e+06		1.07033e+06	197229	1.09806e+06		872567	150979	951642				2.55588e+06	189107	2.60942e+06	196510	1.50266e+06	161792	1.97165e+06	224922	1.43781e+06	146522	339431
FP1088	MET17	267.99	3.89	8	1	+					98460.8	90441.1	65498.4	67848.6	88482.1	77307.4	77593.2		90730		83098.9		70210.5	74527.4	94941.3	67081.4		74311		74504.3	69406.9	63906		61474.5	58806.9	61971.7	86828.2	71036	86582.8	68811.8	93443	63370.7	144718	66743.7	141069	78019	165621	55084.4	132441
FP1012	MET21	261.006	3.97	7	1	+					54666.8	47739.2	52063.7	44260.4	40382.2	43168.2		30586.4	32605.8	35375.7		28282.7	28765.9	28912.3	30168.5	30824.6		29837.3	29849.6	26341.8		23174.9		25598.6		21579.5		13814.2		14107.3		13787.1	74565.4	38699.1	68077.5	32310.8	78791.9	29056.1	70952.3
FP979	MET27	226.964	4.17	6	1	+										449816	1.13575e+06		1.15367e+07										1.34019e+06	446086										444949			5.21088e+06		289034	227860	390946
FP1163	MET28	251.056	4.17	12	1	-					56416.9	30893.6	52946.1	25904.9	57054	27894.7		25890.5	60681	27084.9	55823.5	26781.8	67871.6	26034.6	62423.9	30225	63660.5	28592.5	60709	30888.8	68526	33955.3	63632.5	29196.9	70252.3	30735.4	65451.7	27831.3	66827.4	29567.5	67915	28476.2	184953	27470.5	297393	29112.8	137616	25664.7	218849
FP1476	MET33	166.05	4.42	8	1	-		168.0657-H2			587502	544779	507008	480200	501926	451936	510235	471213	532620	490390	526834	491363	543873	529088	582194	529706	607099	578244	636693	601836	650331	612987	670123	630175	692525	654959	772036	723307	721048	688002	714921	687074	1.01684e+06	499805	917037	545978	1.00973e+06	423491	1.06952e+06
FP1110	MET34	166.086	4.44	9	1	+					120013	92500	103349	84601.9	80986.7	110870		98071.7	86733.7	107946	101243	109469	109368	111584	103964	113175	124295	116972	99918.1	113412	122989	110965	126813	120901	131238	121587	165738	175403	144576	145179	139980	149667	116169	104171	192777	110489	30912.1	100400
FP991	MET36	242.959	4.51	6	1	+					532848	181780	484861	175979	468376	194677	447412	163435	459253	185078	488055	146607	458673	210162	456654	180173	447906	154132	470888	147945	409301	150166	405113	147822	379425	145361	444684	192740	414692	137242	427526	170375		127666		132239	101620	154883	39289.5
FP1111	MET39	166.086	4.58	9	1	+						92500																																	192777	110489	30912.1
FP993	MET42	242.959	4.65	6	1	+					532848					194677	447412	163435	459253	185078					456654	180173	447906								379425	145361	444684						88397.4	127666	105522	132239	101620
FP847	MET43	517.119	4.73	32	2	+					590380	234444	703326	294304	707890	275244	651793	264673	613883	284523	644193	289217	651560	262834	690275	255027	525830	218595	526946	227395	493163	225003	483760	158912	474105	173668	269937	96532.6	409275	173552	428948	167725	5.88112e+06	179345			7.26741e+06	179337
FP842	MET44	516.119	4.71	32	2	+							764308	378293	727839	354247	705974	317405	672037	314763	731263	377730	707161	337907	671115	326172	566761	276018	597996	263679	575613	265978	553850	214282	513944	238030	270804	127867	436221	250276	471363	226296	5.26845e+06				6.60062e+06		3.15213e+06
FP391	MET45	516.119	4.8	16	2	+					661353	854811	764308	1.01043e+06			705974				731263	1.00379e+06		923431	671115	982513	566761		597996	769457	575613	781167	553850	672036	513944	670404	270804	379142	436221	621122	471363		5.26845e+06	2.20991e+06	3.47684e+06	1.32658e+06	6.60062e+06	2.53799e+06
FP395	MET46	517.119	4.8	16	2	+					590380	769188	703326	911974	707890	875042		821729	613883		644193	851429	651560	723334	690275	819207		101612		700412	493163	698145	483760	556786	474105	604613	269937	320601	409275		428948	529824	5.88112e+06	2.02203e+06		1.16102e+06	7.26741e+06	2.16874e+06
FP1109	MET49	166.086	4.86	9	1	+					419468	450561	313536	363104	309470	352730	297438	345379	320091	372069	336974	378339	349991	404638	341557	401704	410435	390380	410560	427112	420700	421227	444711	458934	440251	458245	534402	517158	459085	472707	434854	460051	484067	386867	790026	456397	439482	324372	361093
FP989	MET51	242.959	4.98	6	1	+	[M+H]+				3.32495e+06	1.20791e+06	3.13562e+06	1.1414e+06	3.1677e+06	1.169e+06	3.05955e+06	1.15158e+06	3.11628e+06	1.16391e+06	3.17128e+06	1.21589e+06	3.30768e+06	1.23827e+06	3.19717e+06	1.20047e+06	3.10243e+06	1.17209e+06	3.20483e+06	1.215e+06	3.08883e+06	1.16859e+06	2.86235e+06	1.04863e+06	2.78924e+06	1.05382e+06	3.04154e+06	1.13027e+06	2.88401e+06	1.10741e+06	2.89757e+06	1.10206e+06	734537	985295	889460	1.1067e+06	683660	877163	385814
FP1066	MET53	192.063	5.21	8	1	+			Trichoderma_atroviride_literature	(Name: Melanoxadin, Type: [M+Na]+, Num: 52, Formula: C8H11NO3, RT: None, MassErrorPPM: 0.98338, MassErrorMass: 0.00017, Additional information: {'AdditionalColumn2': '', 'AdditionalColumn1': 'Secondary Metabolites from species of the biocontrol agent Trichoderma Phytochem Review (2008) - 7:89-144'})\""	38947.1	121844	36656.5	112549		127862	192429		196972	142583	30719.4	136016	205484	139662				132388	216476	149167	36112.3	138930	215482	141515	204332	130953			208388	139149	210043		121423	123568	151781	133757	63363.9
FP341	MET54	314.1	5.4	15	1	+	[M+Na]+	392.0427-OP2			670397	246708	653115	239664	700359	241113	708291	244755	698832	254132	722668	249629	711219	279438	728572	262924	755520	264507	742322	248372	731495	267752	739057	262405	757789	286558	806633	287081	773643	276683	780287	270681	2.19963e+06	233982	2.32459e+06	245514	1.84736e+06	207401	1.79262e+06
FP911	MET55	516.119	5.54	45	2	+					2.66627e+06	171112	2.16267e+06	136107	1.96875e+06	117150	1.89544e+06	112450	1.93692e+06	127215	1.92377e+06	119592	1.9296e+06	112854	1.91236e+06	119197	1.93726e+06	116438	1.91659e+06	124619	1.87658e+06	121295	1.77656e+06	109669	1.8786e+06	125663	2.10587e+06	127648	1.86755e+06	107186	1.8873e+06	117754	1.62632e+07	32370.7	1.87863e+07	5359.92	1.68218e+07	24180.2	7.74134e+06
FP425	MET56	767.079	5.54	16	1	+					106615		89416.8	67511.8	78220.6	72909.8	82110.6	63222.4	79165.1	66194.4			84463.9		92234	63205.6	76700	62614.9	85102.5	68343.5	85987.6	71420.9	102890	83022.7	101733	80211.5	128171	93332.9	97829.1	70530.8	106356	84951.4	428205	97021.7	483481	109181	418168	94260.5	248488
FP390	MET57	516.119	5.55	16	2	+					2.66627e+06	3.87158e+06	2.16267e+06	3.15167e+06	1.96875e+06	2.77624e+06	1.89544e+06	2.69405e+06	1.93692e+06	2.7184e+06	1.92377e+06	2.76436e+06	1.9296e+06	2.7556e+06	1.91236e+06	2.74756e+06	1.93726e+06	2.71415e+06	1.91659e+06	2.63788e+06	1.87658e+06	2.7349e+06	1.77656e+06	2.59174e+06	1.8786e+06	2.69061e+06	2.10587e+06	3.02255e+06	1.86755e+06	2.64539e+06	1.8873e+06	2.77501e+06	1.62632e+07	7.61407e+06	1.87863e+07	8.41302e+06	1.68218e+07	7.13744e+06	7.74134e+06
FP852	MET58	518.118	5.56	32	2	+					590949	243431	467938	192494	466407	174977	406743	161666	413386	163435	407109	168784	453259	160573	421756	178897	441677	179009	408924	177434	400543	161893	390908	167171	415098	159919	459009	174826	428189	160372	419545	170183	5.45432e+06	123466	6.27218e+06	147921	5.58906e+06	106989	1.96337e+06
FP928	MET59	516.12	5.56	48	2	+					2.66627e+06	144607	2.16267e+06	130151	1.96875e+06	121954	1.89544e+06	131882	1.93692e+06	114690	1.92377e+06	108368	1.9296e+06	113168	1.91236e+06	124161	1.93726e+06	108336	1.91659e+06	126282	1.87658e+06	110003	1.77656e+06	114308	1.8786e+06	115962	2.10587e+06	116386	1.86755e+06	123699	1.8873e+06	106689	1.62632e+07	10310.9	1.87863e+07	27429.5	1.68218e+07	9243.34	7.74134e+06
FP1044	MET63	170.081	5.95	8	1	+			Trichoderma_atroviride_literature	(Name: Melanoxadin, Type: [M+H]+, Num: 52, Formula: C8H11NO3, RT: None, MassErrorPPM: 0.66805, MassErrorMass: 0.00011, Additional information: {'AdditionalColumn2': '', 'AdditionalColumn1': 'Secondary Metabolites from species of the biocontrol agent Trichoderma Phytochem Review (2008) - 7:89-144'})\""	93636	45338.6	88923.3	42505.9	89086.7	40864	87236	44637.7	88038.5	42459.1	83368.9	42142.6	84607.8	37201.8	83945.8	34221.8	89843.8	48555.3	84369.8	46697.5	91500.7	37560.5	92036.3	40672.6	89753.9	47571.2	101609	47362.9	100461	46455.1	96055.8	48614.1	388411	48176	356033	51463.2	254386	33692.7	239202
FP349	MET64	316.116	6.13	15	1	+					115256	42383.2	98171.5	47222.7	104084	49437.9	102262	43036.6	108553	45074.6	102587	45531.9	100184	44529.2	96323.9	39579.5	85988.1	33739.1	95199.2	36621	89157.9	38834.6	93752.5	36446	94096.5	37252.7	98836.8	40897	92181.8	40409.1	91759.1	30425	476761	51683.9	474802	49634.6	375158	42633.6	342063
FP1025	MET73	152.071	6.77	8	1	+					352509	188969	358330	192111	418004	225700	347992	214730	411133					227758	431175											224815	456965	246527	377735		429279	250866	1.3042e+06	139931	620550	117075	942834	165375
FP384	MET79	507.114	6.93	16	2	+								394306	294685	417356	28363.6			50551.9	313148	401057		420398	291330	408465		386851			287498		21186.5	385868			257941	362502				368392	843152	437093	868787	432232	913482
FP1023	MET81	152.071	6.97	8	1	+		170.0813-H2O			2.27525e+06	1.29431e+06	2.19482e+06	1.2173e+06	2.20452e+06	1.26324e+06	2.22241e+06	1.24848e+06	2.26339e+06	1.25805e+06	2.28558e+06	1.27154e+06	2.30468e+06	1.31914e+06	2.34205e+06	1.31654e+06	2.44428e+06	1.4026e+06	2.49204e+06	1.42352e+06	2.49743e+06	1.41693e+06	2.54412e+06	1.41828e+06	2.53088e+06	1.45443e+06	2.59806e+06	1.4905e+06	2.65374e+06	1.48523e+06	2.57114e+06	1.46624e+06	9.29596e+06	1.13612e+06	8.4196e+06	1.21816e+06	5.75194e+06	1.03635e+06	7.59876e+06
FP1079	MET82	254.995	7.05	8	1	+					643137	384930	647864	389702	670463	412230	659096	422106	674542	421459	699509	447238	751628	461023	717759	439060	670475	430652	707718	447844	659280	424384	562892	366403	551645	342499	563588	345507	575897	370643	578326	364047	1.06406e+06	325928	1.26469e+06	316270	1.40047e+06	291324	1.49144e+06
FP1011	MET90	229.016	7.53	7	1	+					70756.2	34325	58922.5	38664	67503.8	42811.6	79780.7	39381.6	65371.4	40347.9	70561.3	46233.3	72400.9	48705.2	75500.7	46373.3	67006.4	40805.9	63792.1	42360.9	65721.2	38124.2	36044.9	30330.3	37863.4	26863.6	42208	26544.3	54791.5	29405.1	56931.8	29017.3	144908	34384.6	143339	25146.7	161420	17533.5	153108
FP1457	MET99	161.081	7.74	7	1	-					209620	126490	203003	119619	207529	121925	207033	120832	222592	129867	213158	129871	220844	129660	224600	129161	231623	134590	231323	138720	242377	143139	234934	141790	239062	139942	235258	136421	240102	141694	236667	139807	11116.6	113349	14501.2	115333	12105.5	102799
FP342	MET106	314.1	7.97	15	1	+	[M+Na]+	392.0427-OP2			567885	215469	579663	212260	561832	216347	592071	223015	545349	200432	533455	198863	520392	202968	532512	196316	525428	201182	518245	189031	506392	193792	544696	201804	573237	216307	552398	203957	543222	199961	539606	190809	2.19375e+06	208280	2.21811e+06	211222	1.78898e+06	176439	1.72312e+06
FP836	MET107	499.108	7.99	32	2	+					340661	199572		216464	346659	246687	362770	220446	359953	210731	340166	222681	358172	227294	348194	229043	347364	213543	351483	205016		200549	310542	192110	20495.2	194120	305905	190284	312388	195563	312543	191234			1.04478e+06	112777	1.11879e+06	133895
FP834	MET108	498.109	8.02	32	2	+					388140	271916	414165	250445	37714.4		379184	262235	380962	259063	35556.5	243584	408597	246369	32714	237952	378731	268960	402826	17015.3	388334	234756	359533	220113	349015	221083	331758	202835	353784	223725	366966	233166	1.07127e+06		53935.6	107241	1.23417e+06	146453	971913
FP377	MET110	498.109	8.15	16	2	+						564841	414165	577280	399523	601191	379184	34116.8	380962	572275	35556.5	57923.7			388517	580901		608281		597430						514270			353784	533573			1.07127e+06	687829	1.24369e+06	667729	1.23417e+06	63926.2	971913
FP291	MET112	271.094	8.28	14	1	+					104222	40453.7	109985	51218.6	112159	51127.3	120986	51320.4	130146	57223.2	112961	54810.8	115986	51817.6	108653	50921.1	115094	59494.4	106131	46283.7	117096	50449.3	120362	51250.5	111035	47501.5	110686	55346.7	120492	49016.5	104603	51745.1	205596	40411.6	238305	38420.7	141770	37689.7	223303
FP1008	MET115	161.036	8.69	7	1	+					97361.8	60511.9	98377.4	69448.1	110285	66038.2	106449	66279.3	110184	60808.7	110382	72051.5	121964	67823.7	118843	72535.1	122097	67964.3	115112	74914.2	114289	70629.3	125666	67946	122287	69709.5	120629	80744	117405	71636.5	122608	77187.9	243942	40801.5	258009	51587.4	231347	38905.3	304108
FP378	MET118	498.129	9.06	16	2	+					1.14256e+07	4.94413e+06	9.90725e+06	4.32612e+06	9.44546e+06	4.15766e+06	9.19179e+06	4.07492e+06	9.19158e+06	3.93776e+06	9.23205e+06	4.05459e+06	9.13616e+06	4.11887e+06	9.14997e+06	3.9818e+06	9.01328e+06	3.88358e+06	8.64927e+06	3.7894e+06	8.36683e+06	3.78398e+06	7.69865e+06	3.41899e+06	7.58581e+06	3.31299e+06	7.64505e+06	3.40931e+06	7.58911e+06	3.31244e+06	7.48968e+06	3.25911e+06	1.29938e+07	2.91692e+06	1.59076e+07	2.87412e+06	1.14218e+07	2.42661e+06	6.63479e+06
FP831	MET119	490.103	9.07	32	2	+					7.26439e+06	4.94413e+06	6.35247e+06	4.32612e+06	6.06722e+06	4.15766e+06	5.80889e+06	4.07492e+06	5.86671e+06	3.93784e+06	5.77112e+06	4.05459e+06	5.84497e+06	4.11887e+06	5.88676e+06	3.98186e+06	5.7696e+06	3.88358e+06	5.55123e+06	3.7894e+06	5.50531e+06	3.78398e+06	5.06235e+06	3.41899e+06	4.85763e+06	3.31299e+06	4.92009e+06	3.40933e+06	4.92104e+06	3.31244e+06	4.71103e+06	3.25911e+06	1.61793e+07	2.9178e+06	2.49971e+07	2.87412e+06	1.49397e+07	2.42661e+06	1.38097e+07
FP826	MET120	497.13	9.08	31	2	+					1.32034e+07	723230	1.15598e+07	615972	1.08581e+07	611378	1.06912e+07	560981	1.06889e+07	643602	1.05841e+07	583912	1.05845e+07	591460	1.05204e+07	571978	1.03499e+07	615649	1.00099e+07	539058	9.8419e+06	539748	9.02354e+06	487626	8.98633e+06	472305	8.97392e+06	480001	8.79637e+06	503054	8.62004e+06	490887	1.51241e+07	246033	1.84236e+07	207739	1.31331e+07	192329	8.49082e+06
FP1199	MET123	502.959	9.13	16	1	-					65772.2	31569.5	60558.6	26360.6	54582.8	25997.4	55107.6	26509.1	53820.6	25681.1	55463.7	25706.8	59006.7	26122.9	53005.4	22610.6	57934.5	24634	61411.2		58301		55966	23022.3		23775.3	52095.5	23829.8	51048	25075	56191.5	24587.9	101483	23650	132411	27264.5	85452	20961.3	83437.7
FP1153	MET124	225.076	9.25	11	1	-	[M-H]-					16359.6	17773.7	15576.4	18592.3	15319.9	15427	21067.8		17781.8	22207.1	17843.9	21536.4	18604.5	17655.9	20827.9	21916	25801.8	25627.1	24869.4	28981.9	26389.1	21583.5	19417.6	22113.1	23832.1	18495.6	16004		17105.7	16539.1	28303.2		11232.3		3947.56	37087.9	18925.9	114495
FP147	MET128	249.073	9.44	11	1	+	[M+Na]+				201276	161629	213440	180165	222002	185610	219438	197900	227896	182199	229798	195361	229718	205242	230097	202675	252247	205245	264344	214993	254554	215452	281780	239774	288782	250431	264775	243796	288040	256235	277397	256736	734003	156054	849325	150594	499106	139473	873673
FP382	MET129	507.092	9.51	16	2	+					33853.6	14628.3	15930.1			287242		287102	222652				17558.1	31887.3				16606.4	215950	17801.3	208753		193147		196371				9607.57	278793	210104	25941.8	618535	431057	39854.7	412492	62017.4	436173	644812
FP1093	MET131	275.021	9.54	8	1	+					987359	706960	986110	720225	1.04258e+06	758732	1.04613e+06	709334	1.10397e+06	768389	1.14152e+06	835354	1.16296e+06	845892	1.12967e+06	809612	1.09731e+06	794838	1.0279e+06	767825	1.00405e+06	705176	838280	609501	802903	566946	755006	523515	785253	581517	802580	569346	2.57594e+06	555864	2.9453e+06	560993	2.52216e+06	510911	2.72554e+06
FP385	MET133	508.091	9.7	16	2	+					285355	407226	262049	381188		369298	261327		19740.9	355401	263294	363947	23524.1	347179	19659.6	369648	237810		254443	380842			249618	321048	224588		225516	323710		328293	226246	337515	72824				862566	526807
FP839	MET134	508.09	9.7	32	2	+					285355	156911	262049	155334		148164	261327		19740.9		263294	142188	23524.1	146920	19659.6		237810	155931	254443	161323		151696	249618	134287	224588	146499	225516			135180	226246	132963	72824				862566
FP1458	MET135	175.06	9.8	7	1	-					652984	387220	674335	400822	672599	409479	673712	400883	707209	431474	708131	425118	730493	446155	736850	433236	747991	456461	780836	475116	769519	478014	750666	462775	770902	459667	769687	451822	776632	463643	794880	469877	852544	338074	875872	349324	653578	308221	893498
FP403	MET136	526.079	9.85	16	2	+						188466	138196	180772	137568	166144	140892	167876	139389		11104.2	161040	134313	162242		157426	123364			155635	132801	146460		157926	15977.2	160589	122498	145592		22375.9	113703	14889.1	565489	305173	689454	317768	51696.4	27300.3	450819
FP405	MET137	544.067	10.02	16	2	+					28804.4	35552	30601.7	13933.7		27391.8	18094.2	24130.1	5650.32	7404.85		22381.8	15378.7	4767.32		20052.1	16872.1	32635.4	22311.4	37898.1	8094.94	10083.1	19411.5	21918.7			4453.66			3268.99			241673	97915.9		100964	231051	99667.8	163714
FP404	MET138	526.079	10.04	16	2	+					18986.7		14815.8		11787.8					163795								167833					9838.68				122498	8020.73	12533.3						689454
FP1136	MET139	220.025	10.08	10	1	-					310172	272528	315527	270036	327818	275774	350119	299239	343829	282446	327122	265788	311865	269602	335973	292200	367571	305775	341322	292914	353023	296410	304598	260686	314606	266860	313655	260581	307185	257798	307906	259604	737374	194687	691240	186100	714647	213578	1.50595e+06
FP235	MET147	251.092	10.37	13	1	+	[M+H]+				9.3067e+06	7.395e+06	8.75523e+06	7.11664e+06	8.51457e+06	6.90579e+06	8.59878e+06	6.96801e+06	8.60251e+06	6.88969e+06	8.24141e+06	6.67687e+06	8.39894e+06	6.75453e+06	8.27848e+06	6.75033e+06	8.73978e+06	7.04963e+06	8.68628e+06	6.92566e+06	8.89658e+06	7.11163e+06	9.07594e+06	7.3673e+06	9.17492e+06	7.40806e+06	9.03195e+06	7.29452e+06	9.24361e+06	7.41021e+06	9.17537e+06	7.33401e+06	2.67339e+07	6.68577e+06	3.01566e+07	7.07226e+06	1.65492e+07	5.84969e+06	2.26998e+07
FP231	MET148	239.128	10.44	13	1	+								24159.4						21549.6		21450.9		22942.1				22586.4		25822.4		24176		25454.3		26868.4		28091		24818.8		27038.2	142331	27042.2	139816	28212.8			111894
FP259	MET149	279.12	10.49	13	1	+						20829.4		20141.2		23668.1		31875.4		22349.3		21899.2		25815.6		27089.2		17593.1	40094.6	25057.6	42814.9	26353.7	33954	33022.2	44522.9	43092.2	37832.1	27255.1	41822	37528.9		35055.5	150020	20433	145875	16888.8	75310.7	18808.9	109754
FP1096	MET150	277.037	10.67	8	1	+					194640	113949	190466	105065	178594	114645	184288	95554.7	199268	116391	189482	106929	205056	104460	220621	111505	174806	110092	174317	109789	167819	88104	131016	81645.6	123751	80299	128096	71033	113666	68840.1	135248	73108.2	622718	94730.4	736448	105200	482152	86240	512007
FP71	MET155	265.016	11.01	10	1	+					85098.9	27454.6	104378	35601.7	99101.6	41535.7	102758	33867.1	93953	35699.1	109819	36772.3	107076	43149.4	101509	32650	100956	29235.7	106473	34351.9	105537	32514.3	87022.5	28333	83253.4	28159.2	77314.1	25957.1	77479.1	25375.4	94221.7	27147.4	240755	18693.9	298985	23754	242602	19707.4	317781
FP1455	MET157	153.018	11.1	7	1	-					99142.7	43485.5	103267	42319.9	98906	44099.4	93034.6	42520.8	95536.9	44481.7	88632.4	43026.9	84818.2	36919.6	86514.5	37651.9	90571.5	41135.7	82594.5	39112.7	79174.7	39650.1	73658.2	36352.7	68843.5	29896.5	69293.7	32210.2	61069.4	28135.8	58002.2	32706.6	261543	28979.3	230452	25608.7	213226	33909.1	606221
FP294	MET160	302.207	11.46	14	1	+					30299	34647	30729.6	36854.6	29204	29904.8	32812.9	33744.4	29600.7	36090.6	31122	36573.1	33694.5	45825.6	31710.9		26287.8	39811.9	38467.8		31416.2		32604.8		30123.9		34759	38385.4		40744	33875.6	38354.4	61833.3	35923.5	117833	38679.5	91520.5	32565.6	84342
FP1152	MET165	223.061	11.7	11	1	-								69642.1		72761.8		81319		85091.6		7048.86				99926.4				106594		115874				101514		106516		112311		111273	13975.5			31771.6			25057.3
FP328	MET166	280.094	11.71	15	1	+	[M+Na]+	358.0372-OP2			234964	110305	266207	120355	252606	123008	281339	130096	250369	127894	248842	129756	269799	122320	294811	131141	274781	124503	281110	140219	302792	145760	209516	130625	307964	145229	303457	153636	311342	152034	297731	145662	428016	111223	513501	110731	309218	92692.4	548745
FP131	MET167	225.076	11.76	11	1	+	[M+H]+								139301	138744	148315		146262		140062		147505	149827	145776		146837	158918	147400			20907.3	147880	182856			165808	185044	167991	175911	160398	173305	285194	59628.4	286729		194429		526721
FP194	MET168	272.113	11.76	12	1	+					77243	43318.5	72908.9	50635.1	69884.7	44428.7	65480.9	44835.7	73006	47232	77817.9	50541.7	70540.9	49813.1	70067.9	55964.9	77360.4	49801.9	71976.5	53777.2	76708.4	52637.2	75435.7	53514.2	74809.4	51996.2	71904.8	52013	85245.7	59584.2	75619	52767.2	135665	44433.8	161584	44455.3	144007	35795.8	152975
FP243	MET169	255.123	11.8	13	1	+	[M+H]+				305381	306945	310559	283736	291877	290057	286819	287644	286295	281945	280342	275258	293521	278975	314239	282273	303914	289000	320458	310734	314442	293495	315426	305330	332979	325301	330057	331822	335822	319779	339172	332956	1.38122e+06	272156	1.49898e+06	311100	728004	252876	1.10256e+06
FP145	MET172	247.058	11.92	11	1	+					67106.5	74129.7		102002	85146.2			112541	87576.9		101071	127826	120427	125481	107567	129779		135507	134418	156312			150198		141794	8867.8	137879			182909	154226	9242.08		64095.7	162989	45988.8	9189.38	62918.2
FP1151	MET173	223.061	11.97	11	1	-					65299.9	55870.8	68759.2	5291.71	81904.5		79954.1	5419.47	87414.2		87003.9	83642.6	87601.3	88974.5	94761.8		105543		102760		105580	5116.35	106022	101630	109905	11604.9	104761		106160	11457.5	107999		130832	40169.1	115497		94081	46687.9	296245
FP1162	MET174	237.076	12.02	12	1	-					39995.8	33725.6	44656.3	41658.7	51961.4	41528.4	52289.3	48440.7	57377.7	47445.4	58378.4	44297.1	60159.6	44195.1	69730.4	53558.2	68641.7	59379.8	75546.4	59380.1	78873.2	60321.9	68034.6	56651.3	72279.6	57846.6	69083.7	60466.7	73839.4	63951.6	84556.4	57758.6	83389.7	23470.1	89190.6	22461.7	74102.4	21565.6	215624
FP151	MET176	338.032	12.13	11	1	+					75977.1	71418.5	80885.3	69282.4	69779.5	72586.2	75578.8	69654.4	92287.5	74325.8	93773.9	84037.1	101546	81979	92032.4	77475.2	82960.6	70627.2	82037.1	71197.2	76972.9	63037.8	60126.6	53076.2	62631.3	51781.5	56833.4	48627.7	61389.1	52993.9	67972.3	54541.3	260892	50176	349071	50678.4	293570	44893	339671
FP1167	MET181	231.113	12.49	13	1	-					31124.7	29202.1	36603.4	34979.9	36333.6	36253.3	37931.6	34847.5	38057	36322.1	38873.5	33947.3	39013.3	31069.9	36615	36855.7	35983.2	35955.2	37918	39023.9	36427.2	38414.5	37567.7	36095.8	44275.7	36782.9	40265.6	32689.3	38034.1	36175.2	36508.5	36633.7	62513.4	20812.2	108162	21999.9	93808.2	19530.7	135569
FP242	MET189	255.11	12.87	13	1	+					12381.8	32690.4	24351.6	36463.3	22734.6	28920.5	19768.3	29540.4	19402.9	29322.7	20726.2	27941.6	19430.5	27162.5	18243.8	32565.6	23653	31689.6	20631.2	38144.8	18010	39922.2	32270.7	41800.9	29515.7	42068.3	26357	37600.3	31363.5	38876.4	31228.4	41423.8	65854.7	21534.1	96394	23417.6	70665.7	22233.5	106245
FP229	MET191	239.128	12.96	13	1	+						53835.3	65785.6	49427.8	59469	50160.6	72327.6	56005.9	68897.8	58509.4	64477.8	57844.9		52539.8	69189.3	50746.6	67069.4	60099.6	72306.5	60626.3	79966.8	62800.5	74702.2	66950.9	77911.3	66242.7	68806.3	66639.6	62006.7	69305.2	69999.5	63112.3	329524		350346	44740.5	173838		314446
FP260	MET192	279.12	13.01	13	1	+						44557.9		45656.7		40795.3		47195.7		51248.3		50564.5		52499.4		46027.9		54787.3		62173		57010	38465.4	76241.3		77195.4	38729.6	84444	42434.3	73678		81114.5	520077	42272.8	548631	46393.1	92803.7	46691.2	154982
FP347	MET200	315.084	13.87	15	1	+	[M+Na]+	393.0267-OP2			797111	715988	930676	763242	987641	847302	1.00213e+06	851677	1.02173e+06	864007	1.02783e+06	910405	1.13189e+06	994739	1.17815e+06	995929	1.25938e+06	1.07755e+06	1.38932e+06	1.18798e+06	1.3952e+06	1.19636e+06	1.44418e+06	1.22566e+06	1.43166e+06	1.21213e+06	1.43792e+06	1.27614e+06	1.46654e+06	1.29909e+06	1.50061e+06	1.29565e+06	2.58844e+06	546841	2.94814e+06	525438	1.44599e+06	521932	4.41691e+06
FP23	MET201	179.07	13.92	10	1	+						28309.1		31654.1				31984.2	40967	31255.1		35483	46089	37487.6	39480.4	40001.6		32583		33303.8	47140.6	33954.6		34927.1	35634.5	33540.7	44031.6	33492.6	37814.3	34390.2	40304.5	34769.3	82990.9	21366.9	82872.4	16010.8	58820.9	20624.3	104908
FP98	MET202	455.109	14.04	10	1	+					39490.9	25231.9	54400	37170.3	59492.6	35887.7	51573.9	43792.9	63528.4	39172.5	71262.9	40589.7	62255	49380.1	59454.5	42805	74079.6	55823.7	72546	51358.6	75202.6	46082.4	72391.8	53675.2	72670.9	51062.7	79153.1	51941.3	75528.4	55064.6	73875.9	53115
FP330	MET203	288.123	14.11	15	1	+	[M+CH3OH+H]+				220111	113245	266005	133540	279942	138771	277995	148012	293606	145371	293308	154492	299663	152299	297312	161646	312055	151968	319737	160810	308990	160512	316940	168201	321303	161883	299753	155168	295142	163854	304356	163575	151928	59122.5	197607	61386.2	185673	63844.4	393111
FP1482	MET205	167.034	14.37	8	1	-					19260.2	18096.6	19531.9	24381.5	20133.1	24971.9	22125.8	30014.3	19645.4	29270.3	27959.7	29423.6	27009.8	29131.9	29010.8	36123.1	29463.7	36413.9	33339.9	41635.4	34072.5	46852.8	29767.2	37121.3	30425.1	40079.2	28818.7	35601.8	30543.1	37710.1	28273.9	44287	36716.2		32567.8		30692.8	14406.7	113447
FP352	MET206	317.1	14.46	15	1	+	[M+Na]+				62207.3	31518	71668.2	38846.2	65449.3	44075.9	63504.1	40574.1	68667.5	44054.1	78130.8	48201.5	87668.9	44855.7	87305.9	51820.2	87944.1	59918	101974	62042.1	105589	64294.7	108768	59653.7	108215	62938	108998	58198.2	115440	64969.6	112003	62069.9	288938	23931.4	292511	25632.7	149231	23245.5	428110
FP764	MET216	445.302	15.35	21	1	+					47351.4	22582.8	40936	19693.7	42131.5	18520.9	38609.8	24093.2	43258.2	23672.3	41581.6	19908.7	42464.9	22740.8	39406.8	21403.6	41882.9	19996.8	42088.5	22739.9	39077.4	22887.7	42874.7	20406.2	40419.6	22029.8	34142.5	18488.8	37405.3	18582.8	38758.6	24307.9	98234.1	20458.4	136212	18987.2	113845	14622.7	111365
FP1194	MET218	411.187	15.45	16	1	-	[M+Fa-H]-				68678.4	39271.1	61269.9	37929.1	66968.1	39787.2	72257.6	38740.8	70942.3	43421.1	70979.6	38868.3	73417.8	40724.6	70263.7	39505.8	78500.9	48283.1	79104.3	47030.5	78579.8	48286.8	72318.4	45025.3	79379.1	47444.9	75370.6	43623.1	75468.8	48205.1	80926	43259.6	256832	39203	287792	37451.3	235535	32777.6	310917
FP241	MET223	255.063	15.93	13	1	+	[M+Na]+				81694.3	141921	101955	150487	107230	186167	100282	169497	110014	188365	112958	195421	123312	211715	126958	212728	135408	229805	142109	261322	143914	251957	153707	249352	156489	249202	153018	259792	147227	275651	152947	271608	29301.7	115750	96766.7	100794	64200.1	108554	128517
FP262	MET224	306.137	16.17	13	1	+					497062	439429	497265	456764	521376	460248	521679	462095	488315	450945	510630	467275	526605	484182	531017	469446	549001	489524	549374	482990	559589	508972	542316	473542	541890	489026	523177	453432	553344	473422	507208	475163	381662	363951	489027	402340	753619	332114	638595
FP353	MET225	319.115	16.26	15	1	+	[M+Na]+	397.0580-OP2			123441	64081.4	131672	70169.4	146300	77738.1	148419	74146.8	140219	77813.6	149812	83988.7	153522	84204.5	166120	92025.4	174233	92124.1	189367	109375	203025	106617	214223	107068	224385	117201	206365	113895	216082	114159	219052	121215	511183	53010.6	526710	56472.1	308359	53880.6	814333
FP245	MET226	257.078	16.32	13	1	+	[M+Na]+	335.0210-OP2			210715	433621	240842	511703	265210	573144	276960	580306	281607	599567	293707	614711	315143	646953	311254	693514	330626	736944	369030	786371	399735	803392	400903	842228	405528	859811	395636	829681	395568	855738	400924	883904	126649	362084	275317	336702	195653	368340	378941
FP1149	MET227	207.066	16.54	11	1	-						12903.9	15127	15770.5	21654.3	19651.3	17216.6	21682.7	17638.5	21477.1	26246.7	22046.1	19942.5	22235.2	19399.1	21328.4	26165.3	26516.8	22239.6	23834.3	23556.3	23381.6	22303.8	20043.5	19420	20296.7	23138.5	19598.3	22646.2	24714	22804.6	23914.5		5896.58	21732	5254.84		6821.02	44954
FP263	MET230	306.137	16.77	13	1	+					265391	228589	263684	231215	272195	227208	269807	228767	266801	244438	290473	242228	261882	246350	278604	255312	278609	247594	296548	256519	304972	247956	285563	243171	279795	235645	280027	240212	285160	241399	288506	234101	291014	194901	322705	200143	438616	183349	425297
FP1173	MET231	251.092	16.82	13	1	-	[M-H]-	253.1073-H2			1.87565e+06	2.04362e+06	2.2821e+06	2.51604e+06	2.49102e+06	2.78565e+06	2.66407e+06	2.93745e+06	2.68812e+06	2.9327e+06	2.75887e+06	3.06473e+06	2.85043e+06	3.13751e+06	2.98994e+06	3.30905e+06	3.13539e+06	3.48371e+06	3.10538e+06	3.46399e+06	3.16288e+06	3.52885e+06	3.07885e+06	3.39263e+06	2.99609e+06	3.33739e+06	3.00359e+06	3.33441e+06	3.09946e+06	3.41583e+06	3.07728e+06	3.46351e+06	1.75707e+06	1.16213e+06	2.01227e+06	969610	2.22677e+06	1.35807e+06	4.88115e+06
FP155	MET233	191.107	17.23	12	1	+					100004	54734.7	113888	58796.6	119684	52550.3	126134	69440.3	116278	65872.6	110086	61470.9	98679.5	50806	105402	65283.4	110056	74358.5	116539	64683.6	105391	71365.7	110025	57809.7	121712	62216.9	90482.8	63973.4	121845	67844.4	113508	67526.4	135973	30900.3	173450	25496.6	170041	30934.8	297554
FP246	MET235	257.078	17.51	13	1	+					22748.8	54545.7	26466.9	58768.3	6607.94	69358.2	32457.2	61311.6	34524.3	59379.4	30029.1	58467.5	23244.1	61233.4	28323.1	66229.1	29180.6	61872.9	31237.5	61208.4		66826.7	31845.2	53873.1	18494.7	57490	26636.9	53703.9	24800	52384.8	23741.7	48738.4	14457.2	38341.1	21914.5	32147.2	23923.7	43335	43385.6
FP1168	MET236	247.061	17.57	13	1	-	[M-H]-	249.0759-H2			517219	465476	654690	568072	682315	627332	755989	685926	776333	697457	819102	730982	811669	722952	826030	775371	855995	790226	869838	764825	879055	786410	819415	723324	834237	744632	824157	731999	843230	741858	826285	720832	901473	255409	904913	205221	947259	299307	2.45284e+06
FP238	MET238	251.162	17.75	13	1	+					505207	99899.1	555213	93169.2	557536	106674	529026	111253	543948	105129	479852	109135	545720	107798	589415	116854	587528	114830	594997	110121	620627	110473	632926	118388	606181	125187	605596	117239	644365	120098	600763	117048	665064	71793	676776	68424.6	677915	67933.5	975340
FP1150	MET239	209.081	17.97	11	1	-					84739.5	87061.2	91825.5	100908	101942	112925	114109	114258	118435	122227	127931	133934	127081	138362	139450	134178	142418	143336	140143	152348	139829	150233	130320	133233	136550	140533	140710	137472	152123	146177	128536	140065	197711	51466.8	166522	41210.6	156822	56769.6	482100
FP1433	MET240	283.119	18.28	3	1	-	[M-H]-				95625.4	128084	112702	151461	117763	148544	119115	155845	117074	159006	120589	151502	117836	148462	119216	155052	121367	153484	125497	159092	124899	161316	123441	154000	115246	154564	118205	152999	119392	156661	119824	152846	122907	89922.6	132344	87612.3	139883	84841.2	217203
FP251	MET241	261.11	18.34	13	1	+	[M+Na]+					21644.3		25983.3	75565.7	40650.2		34330.1		34030.9		38243.3		35701.6		39074.5		48475.9		47577.7		49783.5		49024.6	118101	56134.2	114519	54957.2		61463.4	109682	60078.9	187543		174765	20063.8	113500	19892	290462
FP74	MET242	271.063	18.39	10	1	+					212496	234172	217903	244291	233827	264153	233967	267869	237571	276573	264591	330185	256190	307578	269388	316014	217857	282517	213253	252592	213227	245037	138267	181878	137366	176649	145060	170892	141802	177945	161045	197996	53517.1	92894.8	50002.8	70518.4	99099.9	119181	110745
FP1166	MET243	231.066	18.46	13	1	-					21156.2	22380.4	19511.4	20287.9	20375.6	22213.3	19718.5	16997.6	16872.2	14703.4	15871.4	12871.8	13059.5	13591.8	10633.9	10346.3	11684.2	11180.6	12283.1	6746.52	12984.6	5967.96	10183.4	8131.95	11856.3	5336.49	6940.16	4619.45	6445.42	5099.81	8083.42	3655.4	10795.3	8118.69		3783.02	21244	11773.4	44152.6
FP247	MET245	259.094	18.59	13	1	+	[M+Na]+	337.0368-OP2,321.0644-NOS			5.07183e+06	3.93886e+06	6.04382e+06	4.74846e+06	6.64111e+06	5.25656e+06	6.65927e+06	5.20884e+06	6.55687e+06	5.15155e+06	6.55935e+06	5.18676e+06	7.00313e+06	5.51606e+06	6.98171e+06	5.55563e+06	7.72131e+06	6.07111e+06	8.39239e+06	6.55386e+06	8.43871e+06	6.75276e+06	8.95892e+06	7.09646e+06	9.19437e+06	7.28168e+06	9.50856e+06	7.56765e+06	9.49357e+06	7.5053e+06	9.37942e+06	7.45627e+06	1.57283e+07	3.38757e+06	1.78158e+07	3.29942e+06	8.92427e+06	3.26145e+06	2.22552e+07
FP1426	MET247	502.266	18.88	23	1	-					2.53434e+06	662631	2.42507e+06	648175	2.46823e+06	676181	2.50365e+06	664119	2.55328e+06	679051	2.42031e+06	659139	2.57784e+06	682927	2.61052e+06	723784	2.59837e+06	701959	2.68082e+06	726350	2.63011e+06	694756	2.47554e+06	672976	2.53281e+06	690794	2.52518e+06	681121	2.568e+06	710916	2.66153e+06	711327	5.05309e+06	622209	8.79756e+06	624414	5.89112e+06	553315	7.54548e+06
FP796	MET248	480.257	18.88	23	1	+		519.2557-ClH4,558.1995-OP2			1.45547e+06	356044	1.4014e+06	340352	1.47053e+06	351675	1.52757e+06	355023	1.38183e+06	341510	1.38221e+06	336832	1.43011e+06	339759	1.4811e+06	342772	1.54196e+06	391337	1.67795e+06	397784	1.79614e+06	413766	1.86211e+06	447477	1.89085e+06	449918	1.82343e+06	447423	1.87341e+06	460287	1.80278e+06	421345	3.07709e+06	326960	5.30093e+06	333133	3.36973e+06	288136	4.68332e+06
FP1421	MET249	456.26	18.88	23	1	-					754432	165191	716333	151885	738874	153649	784924	163534	738600	152864	682627	147937	710001	148905	742500	152886	774483	161054	749213	169993	754901	153988	698698	150561	746488	153606	700885	147484	711950	155901	750176	165363	1.59566e+06	158729	2.71662e+06	151556	1.82301e+06	125343	2.15472e+06
FP227	MET250	239.128	19.17	13	1	+	[M+H]+				225316	198865	242359	233388	249863	225636	285452	259469	260403	225346	264211	251643	264890	229506	287938	224415	292150	262115	252888	248584	301583	270899	268887	249847	285245	248738	264590	232686	296607	245121	315841	260937	1.0903e+06	139424	1.02539e+06	132499	558131	143181	1.27477e+06
FP1179	MET254	291.087	19.47	15	1	-					26226.8	14467.1	35156.8	21263.7	39442.9	21188.5	44071.8	26755.2	46517.7	22385.2	41082.7	24295.2	41408.4	25431.3	51372.6	22697.6	46586.2	26747.1	50381.7	28680.1	50600.8	30771.1	45868.9	23590.8	48980.4	27385.5	51814.9	27243.7	45124.9	28202.2	48157	28322	58408	8575.04	52401.5		49381.7	9369.42	159898
FP249	MET256	261.11	19.52	13	1	+	[M+Na]+	339.0525-OP2			1.4614e+06	1.59514e+06	1.71802e+06	1.79656e+06	1.8069e+06	2.00014e+06	1.86133e+06	2.03116e+06	1.94071e+06	2.03932e+06	1.92857e+06	2.06823e+06	2.06593e+06	2.20618e+06	2.19619e+06	2.32612e+06	2.47487e+06	2.58932e+06	2.55334e+06	2.67715e+06	2.76918e+06	2.80939e+06	2.8067e+06	2.8204e+06	2.80666e+06	2.92174e+06	2.90042e+06	2.91494e+06	2.90692e+06	2.92028e+06	2.86826e+06	2.92802e+06	6.69616e+06	1.30867e+06	6.86733e+06	1.28214e+06	4.0036e+06	1.30693e+06	9.58925e+06
FP359	MET257	348.147	19.56	15	1	+					60153.4	44306.3	22947.6	52240.7	81909.4	55808.5	80727.2	60641.1	79826.7	56278.5	83605.1	53209	21336.9	61463.9	77960.3	56136.7	77168.6	61895.6	95152.2	65780.4	95413.8	63358.9	84040.1	65179.8	25495.3	63757	84795.7	67853.7	80762.7	65865.7	90616.3	64288	20144.1	24697.4	26309.3	24075.1	103777	24255.9	52469.6
FP168	MET258	209.117	19.6	12	1	+						21931		31888.9		35096.5		35506				39719.8		33734.1				36913.1		40419		34282.1		37454.8		40308.6		35547.2		33753.4		37919.7			99193.1		113697		234683
FP298	MET262	201.164	19.96	15	1	+					103785	64665.3	100403	65759.3	101031	70396	95555.8	83099.2	97136.6	77798.5	103586	81508.6	102326	75394.5	93453.5	78265	98415.2	82904.9	94379.9	82117.9	97040.3	82298.3	105362	83271.8	118211	84046	95171.1	76357.4	104198	70136.3	99270.5	88332.7	259785	57326	372892	51717.1	332438	54278	408736
FP327	MET263	279.193	20.06	15	1	+			AntiBase_2017_TrichodermaAtroviride	(Name: Trichoderiol B, Type: [M+Na]+, Num: 12, Formula: C15H28O3, RT: None, MassErrorPPM: -0.73992, MassErrorMass: -0.00019, Additional information: {'Source': '[F] endophytic Trichoderma atroviride strain S361 from Cephalotaxus fortunei', 'SPDInchiKey': 'RZJPJRLNBRMDTP-RVMQXJALSA-N', 'LiteratureReferences': 'Zheng, Cheng-Jian et al., Fitoterapia 82 (2011) 1035-1038; K-08353 '})\""	149639	50832.8	182283	55770.1	207536	62378.3	210810	59896.4	223256	56558.9	209606	53069.5	224851	64077.8	250652	68182.6	261761	72921.7	272507	76137.6	275917	76136.4	292011	74832.9	283368	75865.7	291255	83448.5	266902	71853.4	288165	81301.2	628983	43466.2	622945	44251.3	543380	36852	894566
FP1169	MET267	249.077	20.59	13	1	-	[M-H]-	251.0917-H2			472352	388851	618936	516871	712978	580414	757184	601473	756578	608640	784685	643377	785281	646893	841454	666977	870175	698956	845554	686234	869126	716308	821764	668660	808436	665993	816203	676663	848059	699847	838452	696448	1.12812e+06	220992	945987	159533	878994	251123	3.08955e+06
FP1396	MET275	445.208	21.01	20	1	-					62725.8		59469.6		60902.3	13247.1	67975.1	16142.7	69571.1		67235.4	17714.4	69878.7	22983	71432.5	20518.7		19810.2	77639	18831.7		15092.2	70330.1	13500.5	70580.4	14229.4			78417.6	20533.4	68363	16600	274001		433723	9387.36	217457	12480.6	364385
FP287	MET287	245.151	21.76	14	1	+					95594.4	33341.7	97646.3	52488.8	98763.6	54632		37793.7	93204.3	43387.4	114820	32727.8	115648	39946.7	136359	33159.8	112018	43643.1	115426	29578.5			93938.3		101138		94490.7				96916.2		128068	13599.9	142709		131437	14985.1	202884
FP1363	MET288	383.208	21.79	20	1	-	[M-H]-				60274.2	20064.3	57652.1	24284.3	67576.4	19630.9	68325.2	20530.5	63918.4	21512.3	63394.1	18414.2	63055.4	23444.1	56286.1	22632.9	71888.5	20972.4	65578.4	20510.1	64199.4	20326.4	64373.9	18902.9	58109.4	18108	63736.8	21148.2	63806.8	20488.3	58724.7	18358.4	201602	16334.8	359368	15230.9	180691	18526.1	258008
FP323	MET289	279.193	21.82	15	1	+			AntiBase_2017_TrichodermaAtroviride	(Name: Trichoderiol B, Type: [M+Na]+, Num: 12, Formula: C15H28O3, RT: None, MassErrorPPM: -0.88431, MassErrorMass: -0.00023, Additional information: {'Source': '[F] endophytic Trichoderma atroviride strain S361 from Cephalotaxus fortunei', 'SPDInchiKey': 'RZJPJRLNBRMDTP-RVMQXJALSA-N', 'LiteratureReferences': 'Zheng, Cheng-Jian et al., Fitoterapia 82 (2011) 1035-1038; K-08353 '})\""	437876	214044	594303	233344	502756	170108	538978	257186	567058	194857	555428	201139	562681	174891	566137	200749	628774	212285	611477	200886	636481	200891	523076	207274	617688	212860	635284	183279	549842	212452	590107	186071	1.52075e+06	197508	1.58608e+06	202299	1.37946e+06	148285	2.01067e+06
FP1132	MET291	203.128	21.99	10	1	-					54068.3	17184.3	61974	18685.8	74576.3	20641	76424.1	21343	83121.3	21158	75889.2	21746.1	77220	23345.2	79885.8	22188.8	82376.1	26900.2	87654.8	24160.6	88312.4	27521.1	76624	25256.1	88362.8	24740	82378.9	22490.1	81574.5	26337.1	88280.3	26543.8	181839	10765.7	233292	11023.9	165580	13767.1	372220
FP62	MET292	213.146	21.99	10	1	+						19272.2		10718.6		21802.6		30836.4		35224.7		35734.2		33084		46058.6		34782.2		32505.4		31916.2		35107.6		37912.9		37661.8		41506.6		37151.4	206426		310360		187829	8875.68	421039
FP326	MET293	279.193	22.16	15	1	+			AntiBase_2017_TrichodermaAtroviride	(Name: Trichoderiol B, Type: [M+Na]+, Num: 12, Formula: C15H28O3, RT: None, MassErrorPPM: -1.13299, MassErrorMass: -0.00029, Additional information: {'Source': '[F] endophytic Trichoderma atroviride strain S361 from Cephalotaxus fortunei', 'SPDInchiKey': 'RZJPJRLNBRMDTP-RVMQXJALSA-N', 'LiteratureReferences': 'Zheng, Cheng-Jian et al., Fitoterapia 82 (2011) 1035-1038; K-08353 '})\""	1.30293e+06	214688	1.39567e+06	239937	1.54907e+06	257382	1.5568e+06	257642	1.57121e+06	276296	1.69327e+06	290325	1.76441e+06	309537	1.7775e+06	307602	1.85127e+06	321279	1.93591e+06	341538	1.99305e+06	344826	1.92836e+06	328286	2.02851e+06	332467	1.99126e+06	324084	1.9933e+06	349137	2.07725e+06	324407	2.61926e+06	199679	3.1862e+06	187043	2.27623e+06	196738	4.01667e+06
FP1380	MET295	411.166	22.23	20	1	-					57323	9032.02	82009.6	18332.5	98780.8	30608.5	100548	25441.6	110683	25452.9	105342	30240.3	104203	26356	96307.1	21067.4	100298	21982.9	87662.7	17401.1	79343.4	15777.2	68025.3	9045.25	51185	9819.04	49975.1		44212.5		33115.4		46545.4		55955.5		65996.4		126347
FP1355	MET296	381.192	22.28	20	1	-	[M-H]-				424773	80891.9	486041	95949.8	535471	107151	543303	106609	550449	114515	570389	111946	562633	113470	562689	109527	550891	100227	541186	101706	556572	106571	521231	107018	519547	105278	526097	99755.2	528312	98894.3	519904	103968	2.1898e+06	63666.2	3.24023e+06	62812.4	1.53102e+06	51672	3.29055e+06
FP773	MET297	358.238	22.31	22	1	+					126011	36291.4	150846	41572.6	153142	46543.3	160692	50982.6	158884	48936.2	142807	40602	152866	37604.8	149437	38865.2	123793	35539.8	120982	38092.7	118331	41031.7	120768	27658.1	104764	31350.7	105121	30035	104217	27173.1	105750	32964.4	204679	11556.9	362279	16508.8	195871	12070.5	889610
FP305	MET298	233.154	22.39	15	1	+					445746	185938	598632	225715	665538	254224	690791	264276	673349	260461	650991	260160	672976	256091	691348	243340	654009	250667	681876	247061	708948	270222	647737	240215	664737	242521	690444	237451	614736	221098	603894	214036	51414.4	72960.6		72990.9		98215.5
FP774	MET299	360.253	22.4	22	1	+					52674.3	7321.78	67006.3	13604.8	82144	13676.9	79192.4		72140.2	16390.4	85430	6090.12	71917.8	12139.2	82590.3	7846.67	80253.2	12986	85666.6	10827.7	78652.7	8564.9	81790.7	9913.27	70356	11884.7		11480.2	75999.7	19353.4	64927.6	9595.52	161720		226088		136355		322222
FP1394	MET302	443.192	22.6	20	1	-					24295.5		33110.3	10661.9	27531.9		33220.9		28850.5	23996.9	30013.6				33945.8		33625.7		36354.4		27749		33569.8		25732.1		32796.2		31170.7		39757.7		123486		189603		95186.2		188359
FP306	MET306	255.196	22.81	15	1	+			Trichoderma_atroviride_literature	(Name: Trichocarane A, Trichocarane B, Type: [M+H]+, Num: 44, Formula: C15H26O3, RT: None, MassErrorPPM: 0.37924, MassErrorMass: 0.00010, Additional information: {'AdditionalColumn2': '', 'AdditionalColumn1': 'Secondary Metabolites from species of the biocontrol agent Trichoderma Phytochem Review (2008) - 7:89-136'})\""	217322	28921.6	268176	40677.9	251752	36623.8	274105	40504.2	258363	43043.3	265170	43827.6	247603	43555.6	236254	42870.3	255806	49566.4	264559	48218.9	245664	40873.1	267377	39314.8	244364	38915.5	260097	46959.3	253170	44458	234894	43780	298987	18137.4	353729	22189.7	341482	22422.5	483805
FP1338	MET317	365.197	23.26	20	1	-						3744.24						5420.88								9707.4				7499.84		9640.25				5728.01									145988		47365.8
FP1391	MET319	429.213	23.46	20	1	-	[M+Fa-H]-				108641	46337.3	115215	45412.1	120044	47877.3	122391	57410.3	132238	54332.7	132617	55709	136369	56930	137920	62407.7	137371	50161.1	148528	54551.4	148253	57943.4	132161	49306	145495	50558.9	126854	49545.3	134795	53284.3	129112	58808.7	462470	29408.7	692110	47721.3	403113	29567.7	712213
FP1389	MET321	427.197	23.53	20	1	-	[M+Fa-H]-				491058	108757	538247	126106	571217	140249	606354	134843	632955	160675	644603	153704	655875	158945	658556	153590	674543	168308	675668	163845	717584	171063	664045	150252	656144	159460	642478	152839	650297	154318	650555	150806	2.31905e+06	86704.7	3.09101e+06	85608	1.84062e+06	82397.4	3.62806e+06
FP172	MET323	213.149	23.6	12	1	+						13479.2		16080.4		20130.7		20818.9		21519.8		20687.1		24590.7		20847.3		22587.4		25803.3		22464.6		18997.2		27060		32372.5		22122.9		23268.4							155536
FP1292	MET324	319.191	23.64	19	1	-		365.1955-CH2O2			185138	38613.2	191995	3696.19	224718	45160.6	229417	50503	28629.7		229314	8615.6	237298	44794.7	240832	50355.4	239357	47715.3	236281	10108.8	253757	48450	244038	45591.5	235683		227674	47429.8	224287	7552.22	227166	49880.9	762613	27721.3	1.05877e+06	26092.2	608387	30798.7	1.26056e+06
FP1332	MET326	363.181	23.67	20	1	-					142546	19558.5	150416	28288.8	164222	31252.4	178312	29198	187643	31066.1	167723	31837.5	178924	30971.6	194060	28491.7	175938	28389.1	164254	30056	180932	27469.7	185548	24064.1	176881	22104.9	181621	14450.6	177199	28605.6	180282	19461.6	549139	13685.1	767741		420559	8968.38	1.02325e+06
FP1357	MET327	381.192	23.68	20	1	-						9100.21	43960.3	4534.12	19797.5	10530	34550.5	9382.8		6359.54		12005.3	28684	6895.1			48338.4	44679		8828.14	31009.2		29799.4		30974.1	9256.06	33321.1	6052.55	27376.8	9261.06	28516.2	6491.5	61294.5		123049	18675.4	62900.2	13672.9	109644
FP1390	MET328	427.197	23.71	20	1	-					110378	26874.4	99514.1	19752.6	108880	31356.1	118079	20022.9	126459	23400.5	120081	18773.9	133802	33347.3	133075	31949.7	130268	30998.3	89823.1	30133.9	135056	26038.7	120699	41561.2	154088	26906.2	134458	16570.7	102686	27223.8	125652	33520.2	407160		633167	14335.7	315230		642030
FP159	MET329	195.174	23.72	12	1	+						26525		32369.6	114182	37065.1	116076	33156.2	102046	37338.9	80281.2	38111.3	103691	34747.8	118514	36044.5	112957	41451.3	109462	43651.8	120647	47575.6	97238.9	38625.1	111202	42730	95258	32357.2	110687	40727.9	98122	42908.3	424461	20631	573858	18869.7	329303	26505.9	641611
FP1239	MET337	365.16	24.24	18	1	-	[M+Fa-H]-	413.2179-C2H8O			54479.2	16444.8	60426	28068.6	65517.2	24104.5	68592.4	24098.3	71563.4	28443.7	78013.5	29881.7	68387.9	27280.1	82291.3	31559.8	101487	32966.9	97968.9	36330	100308	35677.3	101913	34088	97137.2	37702.2	97775.3	39222.2	91309	34306.8	88441	34873.1	120737	11731.4	139870	7461.22	156037	10756.2	310043
FP1339	MET338	365.197	24.47	20	1	-	[M-H]-				241880	5863.5	278076	16624.6	304201	17718.2	312844		321468	14207.1	331673	16978.8	326183	17739.1	338541	15599.5	343855	13825.7	337393	16377.7	342308	21423.8	118879	15972.4	320571	20714.3	312095	14220.2	326106	8445.1	325957	12146.4	242764		266201		238501		1.60411e+06
FP495	MET343	343.151	24.64	18	1	+	[M+Na]+					30288	132130	39500.3	141274	41824.7	137762	50556.8	154418	49791.6	160021	53676.2	151259	44803	155769	48972.7	181624	54910.2	204461	63115.7	211359	69159.2	209377	59905.9	212095	58562.5	206049	66312.2	212052	66789.5	191678	65119.2	250395	17002.5	271963	10592.1	311520	23229.4	631696
FP1381	MET348	411.202	24.8	20	1	-	[M+Fa-H]-				422186	114183	492971	140214	563995	149423	575192	160488	599119	161733	629997	172081	631795	165301	656527	183894	688312	189078	679841	191277	665876	182596	622841	177068	643037	186596	620709	177811	647338	181086	656428	173059	1.61317e+06	72158.7	2.10271e+06	69211.3	1.4081e+06	69522.2	3.15381e+06
FP768	MET354	340.227	25.02	22	1	+					41004.7	24632.4	93478.6	31275.9	113798	34278.9	138230	43119.6	150190	45695.1	156921	58529.1	190909	64828.7	174649	58516.3	245302	83384.5	230277	84513.1	248214	160283	276373	82488.3	268189	79343.4	306027	166088	301777	159384	360841	164532	170373	17014.7	175198		271713	24918.8	758612
FP1409	MET355	415.27	25.03	22	1	-					49645.9	18359.8	65508.1	18674.6	95563.2	16535.9	70496.3	18791.9	62901.2	19563.4	63545.6	18789.6	62575.3	13642.9	63165.4	14717.3	54805.8	14251.8	59471.4	13762.2	66198.3	14531	67798	6450.58	61704.3	12941.3	58373.8	9985.79	63130.1	11430.6	64766.5		229304	11250.9	351222	12041.9	183883	7182.01	357694
FP767	MET360	340.227	25.27	22	1	+									541038	117373	568711		590106	138960	545582	137779	562622	140530	571794	144867	597000	144192	607905	152469	606213	90829.9	599202	160092	627928	150083	656281	91400.1	645040	96224.5	640008	100111	546380				731057	16888.3	3.90472e+06
FP302	MET361	205.195	25.37	15	1	+		223.2056-H2O	Trichoderma_atroviride_literature	(Name: alpha-bergamotene, Type: [M+H]+, Num: 4, Formula: C15H24, RT: None, MassErrorPPM: 0.09847, MassErrorMass: 0.00002, Additional information: {'AdditionalColumn2': '', 'AdditionalColumn1': 'Volatile Metabolites of eight Trichoderma species grown on PDA (only T.a. Metabolites included) Mycolo Progress (2014) 13:589-603'});(Name: ?-bisabolene, Type: [M+H]+, Num: 21, Formula: C15H24, RT: None, M…	2.25344e+06	589923	2.71133e+06	706479	2.78251e+06	742590	2.74064e+06	691614	2.80921e+06	691193	2.85553e+06	713681	3.02034e+06	783345	2.88829e+06	777434	3.13656e+06	793213	3.07664e+06	809317	3.12705e+06	795963	3.11695e+06	770073	2.99625e+06	771123	3.05177e+06	798670	2.95362e+06	748559	3.09972e+06	791612	2.80123e+06	335658	3.01264e+06	323566	2.54767e+06	333862	5.50339e+06
FP683	MET364	379.245	25.46	20	1	+					131724	30997.4		46542.6	181209	49779.2	165751	39343.5	160478	39961.6	166861	56542		45061	155746	55681.7	121427	57054.6	190385	61010.7	142582	41494.9		51621.6		57059.5		67799.8	155570	47540.9	137116	56959.3	278042		571017		314745		885710
FP792	MET365	386.232	25.5	23	1	+											17892.9		12790																								403749	118710	56300.2		27543.9		76095.6
FP684	MET369	379.245	25.79	20	1	+						28614.6	470443	44405.5	521968	41960.4	478199	45967.7	624046	52244.7	636355	44238.6	630440	59980.9	621962	54361.7	642214	68814.6	642474	58856.8	630031	59355	658371	53022.8	673144	54926.1	700569	61339	763542	70052.6		66720.9	1.14289e+06		1.47725e+06	30260	990441	29616.7	2.07594e+06
FP941	MET372	1008.57	25.89	49	1	+					149151	34130.5	192375	44463.7	205960	39691	226274	53405	233281	57121.7	229448	59231.7	237391	67988.4	243859	65403.7	247050	54385.8	243623	72016.8	257001	64254.7	242925	48945.1	235288	64279.5	251721	53441.9	241366	68857.9	252436	57744.9	227645	10151.6	206115	23482.8	378173	22665.7	635685
FP939	MET374	986.592	25.9	49	1	+					94027.3	23342.1	123517	38278.6	145070	67295.4	160275	39280.1	179073	68169.2	148192	41420.9	165485	31812.6	174898	44192.7	170211	68539.8	164795	59064	166263	61277.1	150395	33172.6	146355	25488.2	167296	38637	165245	37049.5	150918	51094.6	179647	16743.8	169916	14298.3	303254	15687.5	454388
FP942	MET381	1008.57	26.13	49	1	+					36131.7		46882.1	15819.3	63895.5	8928.76	66308.9	32509.1	80950.3	4632.77	68594.8	18658.6	73235	12743.6	81788.1	29300.5	90144.2	16927.8	75590.8	12046.6	84974.3	8344.48	74624.7	22384.6	72430.2	12158.3	83844.5	9680.24	74853.3	16629.4	70971.4	17045.4	7850.41				40047.5		45009.8
FP940	MET382	986.592	26.15	49	1	+					30510.9	12461.1	33967.5		31819.8	10758.9	48646.7	14447.2	40006.3	13721.9	42610.5	11076.6	48751	11766	34035	20129.6	38130.4	12302.8	31249.3	19098.1	78101.6	16320.3	40453.4		44595.6	8484.59	46182.9	1898.56	35501.5	13412.6	34702	32898.5	9664.92				21892.2		36766.6
FP1000	MET385	1540.74	26.25	60	1	+					666872	320550	682605	238348	624481	276851	672682	316120	647973	239029	589196	216383	650968	270659	672036	292528	632713	280177	671922	267242	654294	292291	637229	287172	746418	278024	644849	246727	716863	273788	589400	285788	1.43332e+06	254767	1.77952e+06	246947	2.01164e+06	233427	1.65404e+06
FP944	MET388	528.786	26.32	50	2	+					73785.1	66275.6	92182	87608.4	94547.5	94950.4	104666	99218	113582	108364	132708	133314	125733	127897	117448	134289	141662	141970	140658	144610	139461	144128	139070	151860	132602	149027	113962	131622	132265	133104	131747	149612	105433	62906.9	98035.5	36138.6	181507	46166.9	310437
FP803	MET390	421.306	26.37	24	1	+								41250.6	183849	46084.6	226947	49160.3	207567	47591	202999	53413.5	196546	50936.2	202108	50542.7	188049	42854.4	225435	59196	208844	47501.5	181475	47364.7	201530	52461.2	213520	47260.8	206435	57191.7	191434	44930	350306	21793.9			305884	12821.3	1.26011e+06
FP938	MET392	986.592	26.5	49	1	+					21466.4		33723.8	13878.4	43125.7		47890.8		32919.7	10276	36690	18586.3	26143.5	11833.6	37865.5	11724.7	27064.2	6370.67	47094.6	11737.2	33258.9	6841.03	28355.1	8781.83	31083.6		45259.9	3873.4	18567.1	7456.66	32741.5	10880.2				3480.08			16951.4
FP804	MET393	421.306	26.49	24	1	+					146746	36234.5	174290	41250.6	183849	46084.6	226947	49160.3	207567	47591	202999	53413.5				50542.7		42854.4															350306	21793.9	584048	23318.3	305884	12821.3
FP497	MET394	345.167	26.71	18	1	+	[M+Na]+				484700	249691	606785	293947	689964	282939	788735	323323	777387	329519	783676	359886	801513	351817	860504	388981	816594	367676	901778	402530	923603	384031	806881	372282	886572	378639	880180	395494	912436	398718	826807	377390	541254	125230	679701	124498	686542	120835	1.77651e+06
FP1230	MET400	319.155	27.16	18	1	-	[M-H]-				38940.6	9370.36	65859.2	14975.2	72416.3	14221.2	86644.2	19753	78023.4	23802.9	83623.6	18240.5	93725.8	25910.3	88897.9	25256.6	46921.6	8412.96	48384.4	4455.15	49878.4	16499.7	46603.2	11712	50850.6	3698.2	53087.1	13515.7	52577.3		50803.8	12252.5	61423.7		113638		56612.1		489896
FP1369	MET403	393.192	27.49	20	1	-	[M+Fa-H]-,[M-H]-				2.06313e+06	892587	2.77352e+06	1.2102e+06	3.17853e+06	1.42154e+06	3.37753e+06	1.48384e+06	3.44358e+06	1.51987e+06	3.5287e+06	1.59173e+06	3.64868e+06	1.65292e+06	3.7182e+06	1.68429e+06	4.56273e+06	1.92938e+06	4.6259e+06	1.9525e+06	4.71892e+06	2.01031e+06	4.39615e+06	1.86448e+06	4.33409e+06	1.84383e+06	4.40181e+06	1.83648e+06	4.37748e+06	1.88445e+06	4.39937e+06	1.87991e+06	2.30814e+06	380409	2.56013e+06	295242	3.9456e+06	514401	9.59238e+06
FP1233	MET406	323.186	27.55	18	1	-	[M-H]-				31429.1	12727.2	42785	16902.2	50372.1	19521.8	46731.9	21724.5	48928.1	21181.5	50218.3	18676.1	54682.3	19689.2	48006.5	21099.9	50874.1	17840.4	48969.5	21214.6	50745.2	19614.6	53505.1	18367.4	47011.8	15224.7	46337.5	17017.8	53619.8	24264.3	48411.8	20703.5	21008.7		18822.8	5908.96	39637.8	6302.53	57958.2
FP1370	MET412	393.192	27.76	20	1	-	[M+Fa-H]-,[M-H]-				1.24888e+06	576570	1.65458e+06	755532	1.9372e+06	897076	2.11662e+06	973619	2.09659e+06	985864	2.14059e+06	1.00793e+06	2.19792e+06	1.02896e+06	2.26165e+06	1.0583e+06	2.71193e+06	1.17741e+06	2.80172e+06	1.21347e+06	2.77439e+06	1.27013e+06	2.64697e+06	1.19289e+06	2.61342e+06	1.17503e+06	2.48834e+06	1.13271e+06	2.60676e+06	1.20023e+06	2.60326e+06	1.15418e+06	1.33291e+06	242869	1.53825e+06	188682	2.29307e+06	327795	5.85867e+06
FP936	MET418	970.597	28.03	49	1	+					139254	11396.2	182308	17174.6	197227	25821.6	226190	31320.1	218308	33793.2	211906	28316	218372	25495.8	209223	20206.9	212253	28601.9	213708	28588.1	208849	25455.3	190008	14968.5	192514	14388.3	189617	31548	198462	23367.9	192937		37157.3		109137		221624		418872
FP1383	MET421	411.202	28.06	20	1	-					36209.3	6323.28	36958.3	12502.6	48248.5	18775	48159.7	13661.5	50564.7	18494	57192.8	23521.6	63406.5	24384.4	55403.6	23695.6	60564.1	24382.6	74044.4	24247.7	60813.9	30782	58841.2	20212.6	74713.5	24560.8	64592.4	17241.9	63166.1	20967.1	67981.3	34359.8	91160.9		128544		85997.8		254452
FP1316	MET423	345.171	28.23	20	1	-					69607.1		88853.4	32640	98623.3	39635.8	86387.5	43672.9	97907.5	41632.6	95402.6	46200.4	115473	47832.2	95865.5	35187.6	131907	42388.1	118788	43665.2	118639	49847.3	109179	43469.4	107372	45824.6	107751	36591.4	97119	35310.5	100853	48575.6	57704.4		85549.9		101986		203155
FP535	MET434	312.29	28.96	19	1	+					368965	158467	500586	184266	528361	228116	606354	212401	610701	229889	615947																						75734.8	64084.7	91701.4	73477.3	199086	68184.3
FP723	MET435	413.276	28.98	20	1	+					46665.3	27389.1	42292.6	33225.3	64965.3	38228.7	50400.1	33598.6	62891	40626.1	56482.9		42486.2	39244.8	62037.9	41476	53263.4	32496.7	44459.7	32721.7	55392.5	32424.7	53083.4	34839.5	52635.4	35425.4	56454.1	30128.5	48091.9	33207.8	48585.7	38776.4	142278	30134.7	196811		184285	25709.3	188949
FP642	MET437	353.172	29.06	20	1	+					206730	73394.7	455637	171534	649773	227107	717114	247393	726630	252780	702942	244893	683843	248088	672832	243482	843490	285564	830818	285899	801107	277140	734084	248322	742555	253492	731703	233910	645698	219108	685266	207408	378321	48434.7	281289		752310	69936.1	2.3459e+06
FP469	MET438	318.3	29.08	18	1	+					1.25367e+06	527872	1.53041e+06	625111	1.66947e+06	674741	1.73004e+06	706913	1.74074e+06	703204	1.93912e+06	705086	1.82783e+06	707421	1.88432e+06	727587																	1.23575e+06	325226	1.63249e+06	399315	1.96477e+06	309205
FP492	MET440	340.282	29.14	18	1	+					214471	96839.1	261419	109023	285688	112702	291484	103472	325370	124531																							214579	48167	285306	72353.8	366737	56717.8
FP138	MET442	229.155	29.18	11	1	+						37207.7		41038.2		40689.8		45554.3		39231.4		42372.7		37932.1		38187.4		44997.4		43112.8		40030.7		38533.9		39408.4	47147.6	38790.3		39044.9		36098.4	109914	35055.1	162379	38420.4	113713	37467.7	156241
FP649	MET444	359.219	29.23	20	1	+	[M+Na]+	361.2348-H2			1.65357e+06	320112	2.29172e+06	547589	2.70229e+06	650515	2.86605e+06	733348	3.03405e+06	816311	3.16619e+06	818094	3.15185e+06	815223	3.27749e+06	852735	3.38515e+06	869522	3.46941e+06	911282	3.51558e+06	950653	3.43691e+06	861732	3.51124e+06	850731	3.46247e+06	899241	3.46358e+06	889131	3.54153e+06	914856	1.46467e+06		1.9843e+06		2.23974e+06		1.15631e+07
FP1334	MET445	363.181	29.28	20	1	-							83566.2	10216.4	97916.7	21615.5	106773	22522.1	104325	33786.6	112237	30283.7	118339	31071.9	114501	25643.5	107335	15758.7	118904		105434	25016.4	110993	27830.1	109406	21089.8	105813	20116.1	111892		96066.2	16436.7	81726.4		119788		90480		430942
FP810	MET446	541.334	29.28	25	1	+					49605.9		52370.2			22513.7			56494.7		51381.5	28831.1							46944.3	32952.6		28385.9			46670.7	26989.6	52919.1	18166.9	59537.8	24889.2	54197.6	36651.6	147589		225673		203866	9399.27	252420
FP670	MET447	373.198	29.29	20	1	+	[M+Na]+	435.1688-NOS			4.75655e+06	2.61634e+06	6.07682e+06	3.39632e+06	7.1006e+06	3.98757e+06	7.58015e+06	4.26195e+06	7.77464e+06	4.43559e+06	8.30383e+06	4.73492e+06	8.01085e+06	4.55627e+06	8.13333e+06	4.58348e+06	8.82148e+06	5.10018e+06	8.48428e+06	4.87299e+06	8.8533e+06	5.01608e+06	9.1232e+06	5.2099e+06	8.58938e+06	4.87988e+06	8.82938e+06	4.99014e+06	8.63482e+06	4.82469e+06	9.31057e+06	5.15563e+06	2.27398e+06	865198	2.62699e+06	773509	3.41094e+06	1.05517e+06	9.91473e+06
FP1324	MET448	347.186	29.35	20	1	-					292861	124499	402568	183274	465332	192802	474794	184499	446222	192638	399377	190871	371650	162279	331017	157521	462918	192118	403612	172831	404978	177195	340397	151056	293358	149642	281903	110782	265917	117178	256324	113103	177821	28105.3	155847	16402.9	294052	43332.5	710283
FP1286	MET449	303.196	29.33	19	1	-					49299.2	16813	67056.7	32489.8	68430.1	31723.2	74364.8	29110.4	76489.5	30752.6	73244.3	30325.5	66524.2	27249	60816.9	27310.6	71428.1	34013.9	73115.7	29107.2	76162	27792.4	61646.2	23899.8	59601.2	22334.9	62574.9	25848.2	53292.7	25075.2	45475.2	25540.7	30278.6		22765.4		47673.5		117605
FP1387	MET450	415.174	29.36	20	1	-					70219.1	21312.5	100793	50290	112450	48416.9	134390	50615.5	114115	51807	118118	49202.9	118557	51976.9	114111	45006.2	129875	40579.8	121546	46368.1	104817	43459.1	106713	41274.7	87740.6	32304.8	103509	41042.7	86046	26252.5	95076.8	30265.1	39297.5		46483.4		75773.4	13677.8	265708
FP947	MET452	1108.64	29.37	50	1	+					79433.8	34002.3	87649.3	25083.8	95875.2	27189.3	96319	56278.8	115474	32944.7	146869	58722.1	104297	28833.4	98451.2	35871.3	103249	32648.8	94714.1	25754.4	123708	30180.6	111037	31158.5	94905.6	48075	126148	32216.8	124451	27764.7	115497	36137.4	269195	28459.6	512634	22307.2	345165	28555.1	445524
FP815	MET453	555.35	29.39	26	1	+					207050	107671	196250	104761	212029	117667	203895	105213	218675	121542	216437	129244	232211	105476	227024	113693	213732	107551	215643	110115	256039	132313	215838	110391	209145	93429.7	252298	117062	208278	105958	192619	90848.7	588057	92923.3	1.026e+06	115899	735085	101298	840648
FP1388	MET458	421.187	29.52	20	1	-	[M-H]-				74362.9		79388.1		87030.8		92471.5		84004.1	80187.3	62101.8	129707	60136.6	137964	77496.1	161357	77588.6		70285.8		83347.5		81238.5		67881.5		70188.6		77374		77248.5		40244.4		80307		53407.7		209744
FP1293	MET459	319.191	29.54	19	1	-	[M-H]-	349.2008-CH2O			38092		43441.6	6694.62	56909.5	9746.11	48194.3	11411.6	54928.1	8573.09	58697.9		66239.6	7600.35	67351.2	13239.7	73420.4		66446.9		64036.1	11687.7	48080.9	11006.9	54996.9		52291.8		63571.2		51815.9		41255.1		52790.1		58446.3		403382
FP811	MET461	541.335	29.58	25	1	+					930255	401322	772885	345691	719880	351615	789497	346830	765213	418730	771124	324411	684190	334499	699768	319827	753108	331699	724390	348266	746599	344620	912795	399106	714592	380607	929712	403479	701897	324903	715187	347126	2.49603e+06	339726	3.60976e+06	319862	3.90473e+06	358804	3.43958e+06
FP416	MET463	371.183	29.6	16	1	+					1.97773e+06	72300.1	3.08357e+06	115205	3.76923e+06	139875	3.84415e+06	145724	4.06653e+06	148502	4.28918e+06	164221	4.2672e+06	168804	4.29052e+06	168226	2.38397e+06	90835.4	2.5022e+06	99159.4	2.53803e+06	93379.4	2.61233e+06	104738	2.66094e+06	93915.8	2.69143e+06	102488	2.74703e+06	93006.6	2.74131e+06	105585	1.29249e+06		2.18989e+06		1.53522e+06		1.57241e+07
FP574	MET464	313.18	29.62	20	1	+	[M+H]+	335.2216-H6O,347.1861-H2O2			327344	89484	510340	125739	611549	172828	613750	153128	660946	156600	609532	161444	602000	154611	603393	164072	312505	97960.9	312115	96094.8	318198	75855.7	303614	73291.3	302054	86778.9	291177	80867.2	295439	87092.1	294904	73150.3	195760	19748.7	356871	16560.1	224211	20593.3	2.33541e+06
FP721	MET466	413.276	29.73	20	1	+		427.2914-CH2			286543	234939	337153	254919	357005	288274	351851	303411	397926	298742	364432	269393	351069	271952	334952	269204	357840	290477	371941	293533	349431	283632	370931	268764	346145	291016	358238	285809	370086	298098	342019	271564	982308	253194	1.70952e+06	256059	1.22341e+06	227498	1.5424e+06
FP459	MET467	302.305	29.73	18	1	+					120882	33767.2	144631	37970.2	175324	46877.3	167003	36589.3	186082	50366.7																							152976	14179.4	266023	22503.5	199842	17212.2
FP816	MET468	555.35	29.75	26	1	+					235354	120473	242850	116315	256863	132645	263651	138654	255417	126182	260281	134463	241522	132061	245338	129455	257223	118840	252031	138651	243757	115303	247068	126853	246119	135203	232549	123871	245642	127869	235076	126597	839659	119609	1.35802e+06	132384	888715	112440	1.116e+06
FP953	MET472	1122.65	29.92	51	1	+					245761	44106.7	247561	43340.4	259210	44183.6	294594	43073.5	277039	42388.2	264316	44724.5	258062	41242.7	265247	37194.5	265714	48481.4	259695	43694.3	257909	46630	254740	32571.7	253366	46618.2	254826	43788.3	246365	46965.7	267518	40778.9	1.01996e+06	41390.2	1.78492e+06	50589.3	1.07126e+06	42525.3	1.51082e+06
FP1325	MET474	347.186	29.99	20	1	-	[M-H]-				300176	85713	457385	127693	570528	168302	611060	194576	685122	210868	672630	210369	709267	199028	708731	217293	401494	119473	444035	135644	424450	144182	356141	130105	382600	127308	338362	107392	360504	105856	370992	114667	193607	27876.9	307149	32696.2	215258	17302.1	2.52187e+06
FP903	MET477	855.509	30.04	42	1	+					90462.3	37918.5	106850	38972.2	113526	41158.5	111657	48188.6	119937	51982.5	107709	37276.2	95762.3	41291.6	106444	33890.1	106033	40519.8	109766	28983.8	105356	43267.3	94874.4	39998.4	104072	41295.2	102033	48003.7	112566	42960	89932.7	35539.8	75039.5	38541.7	100514	45344.9	148819	28820.2	107103
FP1347	MET479	377.197	30.14	20	1	-	[M+Fa-H]-				158909	83277.9	234785	114814	273205	134415	330964	159960	350633	160150	352072	157910	378521	145913	370004	181671	406549	167314	412192	194750	382589	189118	369577	174712	360336	147711	364648	157766	393935	155698	388509	182519	48653.6	19825.8	79094.4	9455.97	72305.8	24164.4	545751
FP899	MET480	841.493	30.15	41	1	+					274419	78021.3	262104	84082.9	291517	76989	312010	84550.7	283416	83413.7	260057	95001.9	273240	87857.9	277195	81253.6	286026	96213	300684	91231.5	278444	79100.1	289024	90693.1	265689	81758.8	290200	79424.5	264439	76490.6	276748	79593.6	341018	92036.6	289367	73674.8	588554	82023.5	405459
FP945	MET481	1108.64	30.18	50	1	+					455200	104828	451734	96665.3	523176	119861	559236	122530	543823	127381	557093	117886	524591	130972	525257	127721	532207	130451	543784	129011	540917	115385	528575	120634	520081	129004	521749	121366	511902	122344	519927	109347	831738	118095	654066	105644	1.59093e+06	105146	1.23797e+06
FP901	MET482	842.477	30.2	41	1	+					216966	69470.4	242561	69243.8	255120	78719.5	278081	86692.2	277931	98647.5	276212	73587.6	239294	86144.6	272040	83784.8	280384	67247.1	286953	76616.7	280542	84552.8	288988	91005.1	260334	77739.2	252712	77652.8	252787	86866.8	274679	89580.6	579631	79045.1	372280	71800.4	1.13559e+06	71774.9	826943
FP902	MET488	855.509	30.34	42	1	+					291103	79623.2	297481	85481.4	331460	90511.1	349359	111863	333243	98771.7	337582	91783.4	327964	91788.1	341114	98287.9	327857	91732.7	333764	97537.5	348394	96049.4	322189	91524.6	324406	87227.3	324183	88481.1	316279	100506	330270	89381	247592	85880.5	335962	83427.2	413490	85475	359338
FP950	MET493	1122.65	30.46	51	1	+					715280	163899	724243	179755	883715	197735	885184	209810	864467	207114	818783	219744	849669	190610	846201	189673	912737	205349	851770	211193	892826	215745	831170	204649	827530	194838	884719	194203	815901	206060	847312	207940	1.06256e+06	163323	949382	183882	1.88755e+06	171419	1.70816e+06
FP900	MET495	842.477	30.49	41	1	+					391797	105726	429722	121816	501021	148493	533372	166914	519164	148326	522630	150202	505191	139343	492912	136201	536408	142737	516874	146065	538325	168474	516539	147342	503906	130882	508840	146996	508159	141597	497889	151430	992417	117737	679843	113842	1.87603e+06	101280	1.52657e+06
FP893	MET497	816.498	30.68	40	1	+					151119	62583.3	168478	67400.4	174915	63840.6	166178	72971	233661	77985.7	194214	63134.5	159348	61300	159557	76512.1	165741	61385.1	158275	71431.7	185876	69786.2	148626	60892	167468	79526.3	148612	72005.1	167448	70454.4	183129	66737.3	115318	68526.7	123665	58641.9	180998	64537.3	143126
FP1304	MET498	329.176	30.69	20	1	-	[M-H]-	331.1904-H2									31296.2																										950261	252754	53536.1		29112.1		312699
FP871	MET500	802.482	30.81	39	1	+					303310	108274	322673	115728	319386	116772	342414	133434	337025	117629	293926	114502	340324	117077	311028	104894	307256	116651	314055	110883	321355	120971	339092	108437	262533	95125.6	293339	121882	290278	110018	300364	129030	332744	110703	245459	124822	485387	112346	333994
FP1343	MET501	373.165	30.83	20	1	-	[M-H]-	375.1801-H2			357911	74315.3	486188	95399	569319	105297	572613	110576	552483	113878	488600		472208			88412.2		78043.5						57360.1		60865.5				65232.9			864294	163874	717015	42299.8	448313	35998.6
FP616	MET502	343.154	30.88	20	1	+						8934.64	176634	12138.4	180187	14526.8	186304	9917.6	162412	9892.44	137542	17802.1	123979		108626		106573			8666.24	90931.6		51747.1		43506.6								308461	31637.9	251002		141117
FP894	MET504	817.482	30.91	40	1	+					140410	51727.5	133405	47554.2	165128	60905.6	177920	66331.8	144481	52507.7	179749	77091	171941	53093.7	144392	47589.1	184196	53699.6	184566	58812.2	165430	55700.5	140132	57966	148195	62069.2	148909	53011.1	163670	57293.9	132222	67146.3	266678	49307.7	235257	45864.2	520602	55788	329234
FP946	MET505	1108.64	30.94	50	1	+					551236	125619	613127	121526	652405	136243	701820	147558	671250	132735	655204	142775	654954	128642	640488	121511	718957	139236	694169	139220	688555	152998	648010	131019	617100	133298	627638	127458	642408	150770	607039	127958	1.00601e+06	135074	774027	128655	1.79174e+06	108022	1.33574e+06
FP819	MET506	637.704	30.94	28	1	+					319213	160678	365731	177785	345311	184607	352780	216350	389676	199619	448347	239319	375279	174743	390570	202494	371947	195250	407001	233410	352908	202756	360297	202485	362203	190371	430919	161523	386606	194218	363349	215869	665231	148918	476121	161718	1.19813e+06	152154	899091
FP817	MET507	661.374	30.94	27	1	+					321643	123056	282885	117890	353776	127340	337712	128905	340392	122107	364532	131481	349251	151177	395878	142053	406863	124651	400138	168390	424424	141121	353856	136476	380921	137640	374413	141532	453425	137136	357265	142428	159969	130112	307576	109237	261316	100031	298143
FP872	MET508	803.466	30.95	39	1	+					381130	110231	361534	113510	385771	125752	434321	123973	389311	110528	451724	133408	376803	113972	413210	125169	415574	143143	414852	151235	435654	129188	379414	129352	416764	112038	421170	136693	392548	127939	422316	133498	788103	101708	543162	123279	1.68649e+06	103434	1.05615e+06
FP892	MET509	816.498	30.96	40	1	+					515382	176037	514370	154137	556444	164337	596756	183027	578937	175884	597212	172369	549733	197358	560437	173880	594985	183465	594022	182774	604023	182635	550752	171497	564125	166768	563775	184870	548365	164247	571845	189823	355866	162723	482247	187654	543100	161482	451761
FP1306	MET511	329.175	31.01	20	1	-					64997.2		123848		155565	40003.3	225291	46124.3	207430	53464.6	251822	60947.9	260159	67373.6	273771	54509.3	341894	73887.2	331983	69527.7	303024	68984.6	298990	52355.1	274839	74232.2	315809	60301.2	279834	70088.6	295823	71986.8	39273.2		122193		150439		902549
FP795	MET513	478.293	31.05	23	1	+	[M+H]+				479752	195324	584170	225593	684890	264970	696286	255512	663182	247344	673292	252928	669084	238005	700017	245262	699160	288293	733535	287007	709154	252627	632401	228833	630104	237810	602908	246452	604446	243092	674414	227910	87051.3	128791	65588.3	145290	92938.2	126398	135452
FP952	MET514	1122.65	31.07	51	1	+					83690.4	23822.4	111696			44225.7		53533.8			122989	34288			85843.4	43649.5		39440	125336			20687.6			114731	19826.3		48913.6	119876	33019.5	92218.6			58160.8				24598.7
FP870	MET515	802.482	31.08	39	1	+	[M+H]+				1.07743e+06	321111	1.08674e+06	346349	1.18111e+06	357292	1.21002e+06	362894	1.20504e+06	385044	1.19811e+06	351939	1.168e+06	358316	1.16193e+06	355729	1.20714e+06	370195	1.21074e+06	355316	1.22723e+06	392460	1.15778e+06	321434	1.10995e+06	340608	1.13359e+06	327157	1.10369e+06	350889	1.10829e+06	337773	1.0261e+06	350959	1.00191e+06	327198	1.43668e+06	300564	1.16496e+06
FP1315	MET516	343.155	31.11	20	1	-	[M-H]-	345.1694-H2			110723	9199.83	159766	24369.2	189055	38151.8	184902	39762.5	180155	23869	143118	13351.5	131461	23974.3	147892	21411.8	125494	20915.3	116475	15355	98763.1	12243.3	82313.8		75372.8	7729.02	60000.2	9025.64	44926	17376.1	63380		429828	86514.5	211732		152593	11959.2	553965
FP895	MET518	817.482	31.17	40	1	+					302938	90446.5	336997	94938.5	366290	123488	425919	126510	381796	137083	380086	117887	388029	116544	363648	101879	406621	111909	407570	132317	405605	120622	361737	112780	377690	102887	377919	99252.2	366005	104888	379328	120358	550526	110869	538949	100868	1.0113e+06	96979	788395
FP949	MET519	1122.65	31.2	51	1	+					881214	195898	959748	209429	1.07309e+06	237086	1.1027e+06	239008	1.07419e+06	244639	1.07174e+06	258212	1.0699e+06	251528	1.01313e+06	228456	1.12368e+06	258729	1.1038e+06	243761	1.11806e+06	255093	1.0226e+06	222339	1.00771e+06	227616	1.00478e+06	220599	1.01261e+06	211457	1.02876e+06	240360	1.26654e+06	224684	1.13794e+06	213661	2.27807e+06	205535	1.79485e+06
FP873	MET520	803.466	31.21	39	1	+					747517	223122	822222	258507	894376	288268	987601	286684	962028	294223	971736	302070	929131	304115	887469	287614	962900	282132	960867	305821	974053	295486	900331	274262	901699	275674	891972	267359	867853	274738	915735	295007	1.6771e+06	237220	1.19356e+06	250492	3.22704e+06	239186	2.35559e+06
FP563	MET521	297.185	31.23	20	1	+					62405.3	32485.6	78034.9	38474	73406.6	49355.3	90781.7	51115.2	85571.2	38433	84118.6	47645.1	68360.9	39395.4	61468.5	32910.9	68222.1	36925.6	59231.8	28777.6	77492	37670.5	41117.6	30291.7	34576.2	37437.6	53860.8	27614.3	52587.4	22178.6		24864.4					36117.9		134643
FP794	MET522	478.293	31.37	23	1	+	[M+H]+				2.75534e+06	759666	3.33999e+06	913652	3.64359e+06	1.01663e+06	3.88419e+06	1.02242e+06	3.83601e+06	1.00588e+06	3.80848e+06	1.04016e+06	3.90751e+06	1.04681e+06	3.90364e+06	1.00732e+06	4.09381e+06	1.14318e+06	3.95965e+06	1.07646e+06	4.0061e+06	1.1008e+06	3.58842e+06	990798	3.31699e+06	922843	3.60491e+06	971893	3.38574e+06	1.0084e+06	3.48969e+06	934824	278221	509851	199416	645774	276807	491512	389732
FP1309	MET524	329.176	31.72	20	1	-											28887.3																										518307	148955
FP1303	MET525	327.16	31.82	20	1	-					56512.4		114749	21348.7	155446	16829.1	175853	29864.3	170313	29099.5	187783	34305.5	167624	28495.4	172561	31603.5	196000	40342.1	185356	34677.5	196778	36374	163615	24060.9	181093	30736.2	155713	20907.6	182260	37030.9	166193	34917.2	114326		207999		120274		917090
FP1425	MET528	478.294	31.94	23	1	-					51464.4	20127.7	72902.2	27022.3	67357.1	27941.5	82488.4	31841.6	69126.3	32778.3	62763	26461.4	78566.6	40009.7	57302.6	26166.3	89178.6	34049.9	74946.3	36070.9	74239.1	29632.8	67909.1	28662.4	64863.2	30177.6	63012.7	27130	63005.9	13719.7	63168	31894.3	34222	8462.34	29108.2		34963.9		59678.1
FP552	MET529	283.206	31.94	20	1	+		359.1851-CO4			395407	125140	560095	194736	632793	215901	671687	225635	617387	214968	625149	197990	614680	226813	569789	212435	690109	229389	709005	236843	633462	235005	613207	196224	555469	201976	555856	214306	562343	198877	603485	187477	262064	44219.5	353372	31001.6	300979	45936.2	1.80401e+06
FP765	MET530	454.293	32.05	21	1	+	[M+H]+				3.58011e+06	1.52644e+06	4.16166e+06	1.73388e+06	4.42561e+06	1.8091e+06	4.60209e+06	1.91305e+06	4.75372e+06	1.99732e+06	4.68488e+06	1.88984e+06	4.50943e+06	1.85408e+06	4.60233e+06	1.88965e+06	4.95265e+06	1.99742e+06	4.87447e+06	2.02127e+06	4.7821e+06	1.93572e+06	4.34181e+06	1.80228e+06	4.1435e+06	1.7009e+06	4.31234e+06	1.74382e+06	4.21194e+06	1.714e+06	4.08777e+06	1.64805e+06	1.36916e+06	1.07412e+06	1.30755e+06	1.24097e+06	2.01853e+06	947361	2.36083e+06
FP550	MET532	271.242	32.15	20	1	+					46357		47281	27178	54998.7		72590.9	29387.6	64414.4	26772.3	56088.6	14075.3	78293.4	22926	82766	27425.2	72885.5	28116.2	74919	29364.8	87773.2	24412.7	69023.5	22648.5	60276.8	26394.5	62431	26043.8	56772.3	30359.9	71785.9		42739.7		45480.4		47750.7		299542
FP797	MET533	480.308	32.23	23	1	+	[M+H]+				464885	140588	563622	168480	598518	174991	666091	180245	675756	189166	629348	186521	653228	178051	656199	181641	642675	179661	625797	178043	654986	194396	569916	179378	611494	197224	572049	184636	604338	201002	580838	199083	163521	127844	134765	136129	296523	117219	364243
FP662	MET534	366.298	32.27	20	1	+	[M+Na]+				137107	21972.6	163862	32054.1	203361	37851.5	202448	42959.5	231510	47264.3	228051	33219.2	240025	45279	262913	33973.4	307678	56169.8	144752	40135.3	316249	58224.3	298475	51540.9	292412	51444.2	126939	37349.6	307908	49251.1	308076	47284.1	125953		157112		177672		806580
FP790	MET542	520.264	32.64	22	1	+	[M+H]+,[M+Na]+	586.2374-ClHNO			808917	270711		306311																													365646		331241	246939
FP549	MET543	271.242	32.67	20	1	+					348256	95227.3	599928	179668	523724	156620	675418	200223	752894	214079	711994	189112	694755	182700	722246	204540	687770	190262	722102	226068	795814	237021	745147	195490	736502	211936	588180	183128	649234	181837	705133	199826	428240	23765.7	444653	12666.7	485278	34121	3.27119e+06
FP781	MET548	498.282	32.77	22	1	+	[M+H]+						2.09186e+06	723662	2.22173e+06	798617	2.17796e+06	736579																									763454	467869	761210	563160	910551
FP1415	MET550	496.268	32.86	22	1	-	[M-H]-								1.61036e+06	542552	1.48607e+06	513490	1.42947e+06	496670		480606																					496918				668437	281351
FP778	MET553	498.282	32.88	22	1	+	[M+H]+								2.22173e+06	798617	2.17796e+06	736579	1.98003e+06	668969	1.97602e+06	644203																					763454	467869	761210		910551	362544
FP782	MET557	498.282	32.99	22	1	+	[M+H]+														1.97604e+06	644203	1.81824e+06	572993	1.67905e+06	528963		569900
FP785	MET558	520.265	33.09	22	1	+	[M+Na]+																880035	297279	858061	258204	843826	290724
FP513	MET569	369.209	33.57	18	1	+	[M+K]+,[M+CH3OH+H]+				624734	157910	818320	183658	923106	186848	880356	165142	845667	245809	738928	218068	1.06472e+06	238710	819628	223137	941251	303722	961811	339744	769773	390580	288237		359238	140815	312801		308609	349088	358861	344270	568456	123704	713160	121139	589711	96166.9	1.1662e+06
FP566	MET570	299.2	33.62	20	1	+					238465	55435.7	262240	68694.3	345424	69761.4	274316	50014.3	249945	57613.4	236335	61282.8	227752	41200.3	196787	25318.1	403910	67594.4	308268	75423.4	347147	83175	200198	38060.1	213140		233434	47554.9	234223	51111.9	188311	25917.8	321122	71583.1	583513		325465	31008.3	945273
FP1437	MET572	786.844	34.17	3	1	-					665622		569076	164120	591338	170570	611539	197000	608509	201120		171610	575857	221890	548263	226981	544377	200892	524213	227023	520206	203651	409110	172866						152007	270006		537942	151411	600129	151274	607212		539145
FP1435	MET573	718.856	34.24	3	1	-					875054	191870	739148	208350	782438	175031	778179	202938	783200	204539	630393	197894	773465	227120	703483	237515	695353	223226	652742	205419	635400	240078	549586	198820	570822	211601	418001	204267	371641	170414	326055	158536	695705	174047	420142	186105	749078	195094	684039
FP1434	MET575	650.868	34.26	3	1	-					1.02888e+06	85943.7	958468		1.02414e+06	118933	1.05772e+06	112358	987884	119193	896810	94823.3	978501	145859	910468	123259	948588	134438	973473	149209	869102	156973	752168	133573	786613	127670	509048	111516	485648	99147.4	464418	100479	878733	85593.4	1.07211e+06	97482.7	983936	109674	907657
FP1436	MET579	718.856	34.54	3	1	-					370837		404673		395151		349615		442686		371158		376534		350910	124488	347978	121753	433690	111703	418586	116530	348444		418845	136884	356664	183336	318527		266366		403099		359794		346370		341661
FP1462	MET584	653.877	34.69	8	2	-																			98374.8			164106				163626								162355			71650.9		68045		73345.5
FP906	MET590	736.608	35.38	44	1	+	[M+H]+								155098		109621		67131.1		26622.5																						372142	34630.8			631681	31739.9
FP867	MET591	617.512	35.38	37	1	+					552835				680148		678041		782935		614059		584382		555695		634725		702664		684266		665478		701473		570647		677572		554584		1.02435e+06	187131	581183		649356		751255
Yellow cluster metabolites
Num	OGroup	MZ	RT	Xn	Charge	Ionisation_Mode	Ion	Loss			AGS_1_Area_N	AGS_1_Area_L	AGS_2_Area_N	AGS_2_Area_L	AGS_3_Area_N	AGS_3_Area_L	AGS_4_Area_N	AGS_4_Area_L	AGS_5_Area_N	AGS_5_Area_L	AGS_6_Area_N	AGS_6_Area_L	AGS_7_Area_N	AGS_7_Area_L	AGS_8_Area_N	AGS_8_Area_L	AGS_9_Area_N	AGS_9_Area_L	AGS_10_Area_N	AGS_10_Area_L	AGS_11_Area_N	AGS_11_Area_L	AGS_12_Area_N	AGS_12_Area_L	AGS_13_Area_N	AGS_13_Area_L	AGS_14_Area_N	AGS_14_Area_L	AGS_15_Area_N	AGS_15_Area_L	AGS_16_Area_N	AGS_16_Area_L	PD_1_1_Area_N	PD_1_1_Area_L	PD_2_1_Area_N	PD_2_1_Area_L	PD_3_1_Area_N	PD_3_1_Area_L	PD1MD_Area_N
FP401	MET50	517.118	4.94	16	2	+						769188																										320601							3.91043e+06	1.16102e+06
FP1189	MET61	347.125	5.67	16	1	-									123556		123826					49937.7						7866.47					12559.8
FP838	MET69	507.114	6.68	32	2	+							285542	148020				172138			23606.8		282197	24957.6					291603			162041	245209	145808				16187.8	260165	152314							53312.6	67799.5	44510.3
FP388	MET74	508.113	6.78	16	2	+							256194	35366.8	259433	371450		370080						360457	256361	373561	267616	395953	258587		251802	381325			253787	351443	223536	325821	240523	26267.5	29231.3	350053		407408				45020.7
FP1003	MET78	140.071	6.93	7	1	+						15755.1		16447.7			19222.8	21540.7	23814.7	22400.4		20991.1	24120.2	46886				41401.4	28737.4	33107					19226.6	50752.1		17607.1	20177.5	36102.8		41006.5						26404.3	68758.9
FP1018	MET80	150.055	6.95	8	1	+					65276.4		68761.2		58984.1	36052.5	60604.7	28556.8	58560.2	33284	61154.8	33366.3	71115.5	38010.4		40426.1	64273.2	42448.9	70516.1		64614.2	36125.5	66950.4		65859	38436.6	62948.8	39827.6	65758.1	46432.5	64437.4	37321.8	137082	27442.9	105757		94409.5		130897
FP1007	MET84	154.086	7.11	7	1	+						13014.6	36962.6			14083.6						24492.1		13805.9								14061.4		17487.7	30520.7	8884.18		14476.6		14884.9	29743.3	12488			43119.2
FP1006	MET86	154.086	7.29	7	1	+					213634	126700	234614	123836	247385	129147	249875	146664	264534	146374	281639	160651	290694	162650	331286	172932	335374	181613	368084	190049	386666	187642	380695	202553	389520	207958	400249	206132	410102	213440	414932	204518	810597	116758	553377	115242	381971	113718	743736
FP1064	MET87	192.063	7.31	8	1	+			Trichoderma_atroviride_literature	(Name: Melanoxadin, Type: [M+Na]+, Num: 52, Formula: C8H11NO3, RT: None, MassErrorPPM: 0.95304, MassErrorMass: 0.00016, Additional information: {'AdditionalColumn2': '', 'AdditionalColumn1': 'Secondary Metabolites from species of the biocontrol agent Trichoderma Phytochem Review (2008) - 7:89-144'})\""	78994.1	31873.6	78060.1	32509.1	93473.5	40040.7	76432.7	39430.5	84994.4	43715.9	82227.3	35029.4	94899	44665.7	93207.3	43588.3	88311.7	41635.4	105770	37626.9	110357	50569.3	112653	42933.6	104154	50454.5	123377	53287.8	110095	55170.8	112199	45293	352825	40604.6	241820	31047.2	212378	25654.1	213507
FP1024	MET89	152.071	7.45	8	1	+					196370	96636.6	182351	96520.2	181412	83194.3	173309	92891.4	152995	76920.9	169768	86796.3	197980	92333.9	192133	87229.9	180207	80581.4	195826	88405.6	180950	105692	210323	104733	210380	96324.1	236088	106684	222210	115097	208404	110176	785503	89172.3	590823	101210	460041	68414	564231
FP120	MET91	205.097	7.53	11	1	+					44886.3		51271.2	34505.3	49503.2	38011.7	48787.1	37678.6	40323.1	39761.2	51196.4	51775	56240.1	53959.2	48922.4	52042.5	53309.4	42682.8	69108.8	40144	58836.8	42401.7	59123.3	48234.8	62254.2	46799	67485.1	50112.3	64908.6	49597.9	61198.9	55481.8	44043.5	28327.3	74549.7	30211.7	56188.7	34482.9	229042
FP109	MET92	188.071	7.53	11	1	+					63354.9	62014.7	66788.8	56540.3	83500.3	71003.4	78998.6	67288.3	78209.1	60929.2	95700	86186.1	89262.7	78559.7	98463.9	79134.7	92970.7	86021.7	92258.1	85673.8	94590.6	81668.3	99527.6	79897.8	91751.4	83288.3	99968	74209.6	105356	76642.4	107545	79150	85574.5	56371.5	109629	49117.4	89968.1	53701.6	135897
FP118	MET97	197.165	7.71	11	1	+					390222	154661	1.31074e+06	545758	1.29056e+06	549597	1.29113e+06	545533	1.32297e+06	539419	319882	121172	1.31494e+06	570466	1.34573e+06	570455	1.34774e+06	125825	281331	560737	1.36951e+06	566937	335372	566891	1.35772e+06	152483	1.42622e+06	602217	1.37988e+06	587854	1.38615e+06	580723		523389	8849.23	151488		460666
FP376	MET98	498.109	7.75	16	2	+											24232.6																				18665.6		14977.7
FP1002	MET103	140.071	7.87	7	1	+		208.0610-C3O2			276327	206089	259569	193789	266372	206686	269416	211675	276511	214671	266837	195669	254833	187653	258774	203236	270982	206430	275546	213437	260284	213905	249966	209041	248690	222160	247714	222419	259501	229998	237913	228845	594703	173169	528609	174930	337117	171188	431954
FP195	MET104	274.176	7.97	12	1	+					55187.4	51898.9	51394.8	42123.2	14524.9	41630.4	47148.5	41617.7	10983.6	44761.1	49680.6	48613.6	56614.9	48482.5	50793	44723.1	57951	14308.1	60206.7	9182.26	56430	49126.2	12626.9	16111.5	16223.4	16960.2	12014.3	11803.6	10266.7	51309	18533.8	17767.6	98573.1	13382	145014	14869.2	113350	15156.3	145864
FP1087	MET105	267.99	7.98	8	1	+					288327	104626	297982	94248.3	307320	113344	301002	113259	303065	116296	325074	114430	323003	110615	321485	120944	299513	123013	298122	111981	284292	99287.8	240467	85828.1	236382	88625.7	217540	81416	234123	90429	248208	85641.7	268479	89680.4	339839	93724.4	189578	75320.9	256799
FP139	MET109	231.171	8.11	11	1	+					142388	42253.3	132582	157624	139100	156126	27591.5	148988	27411.5	46433.6	34800.9	41760.4	145942	161409	149783	165213	149743	43801	35938.6	34265.9	150469	176084	155221	177396	35355.9	175977	160595	191656	162135	185374	157875	191135	41885.2	152954	58541.8	30206.9	199758	33766.7	221856
FP140	MET113	231.171	8.29	11	1	+					40328.7	169245	36023.9	34158.7	30348.3	38043	127891	38873.3	142182	153532	139709	170902	40497.9	27037.2	34943.1	41074.6	39602.3	174372	157255	171574	33548.8	38768.6	36114.2	43723.3	161151	45857.3	42023.1	47048.6	42846.1	43050.5	33721.1	48873.9	204081	34568.6	276911	157176	55103.5	137475	66022
FP1048	MET126	178.084	9.28	8	1	+					123985		135010	45357.4	133525	44580.2	130690	53146.6	143149	51429.9	151624	51206.6	154136	51809.4	151304	56326	157682	66980	154442	64270.9	152514	65847	162785	62611.2	162310	68909	157131	74760.2	166191	68679.4	160268	64895.2	396217	47722.1	298801	44903.4	297400	31423.1	333360
FP386	MET127	508.091	9.41	16	2	+											14957.1		19445.3						263382	369648	23645.2		18011.5	380844									20641.8								99238.8	526807
FP1015	MET132	150.055	9.7	8	1	+					559014	199544	589322	212577	606119	242259	643338	232870	626700	241367	626962	239878	630958	248901	661803	239227	675496	273348	669764	251583	685458	260340	701582	269102	727364	285592	668030	275291	728668	297968	736097	307350	1.10709e+06	148114	602703	136057	530404	160202	1.01473e+06
FP1037	MET145	168.066	10.23	8	1	+			Trichoderma_atroviride_literature	(Name: Melanoxazal, Type: [M+H]+, Num: 53, Formula: C8H9NO3, RT: None, MassErrorPPM: 0.49538, MassErrorMass: 0.00008, Additional information: {'AdditionalColumn2': '', 'AdditionalColumn1': 'Secondary Metabolites from species of the biocontrol agent Trichoderma Phytochem Review (2008) - 7:89-145'})\""	290048	62500.2	312725	67478.1	326974	62975.6	325136	71899.6	351803	76036	329968	71970.1	317682	71832.8	328741	69237.1	334419	72725.7	320865	72750.8	347139	74219.7	321551	62549.8	347639	77073.8	329435	67156.5	333272	69081.8	329719	71893	501059	39511.4	438548	41414.8	232954	50350	475857
FP290	MET146	265.155	10.25	14	1	+					85319	103683	74145.1	108808	77688.4	99314.8	75742.2	99243.3	88975.7	100133	82439.2	106136	85105.7	107255	79526.2	112774	85042.3	108633	97972.8	116293	94029.4	110643	93656.5	118786	89095.3	112582	94529.7	110941	89998	111125	91980.9	121347	112616	102982	147455	88015.9	92333.6	74770	125841
FP1102	MET151	369.051	10.81	8	1	+							70034.1	8494.56	59104.2	6412.93	61050.2		58403.9	8075.96	63424.5				56203.8		57615.4		59293.4	5147.97	54940.5	8497.31	50474.4				47471.2				45339.1	7156.96	53901.4		43667.1		26507.1
FP1100	MET153	361.024	10.82	8	1	+							79129.6	70034.1	78787.1	59104.2	74835.8	61050.2	75080.8	58403.9	71712.1	63424.5			74101.8	56203.8	70636.6	57615.4	71270.3		65165			50474.4	59539.8		56156.9	47471.2			59344.1		99434.1	53901.4	67054.9	43667.1		26507.1	141993
FP409	MET154	328.223	10.98	16	1	+						66530.8	71734.5	62690.8	64815.3	56575.1	69661.1	52655.6	69596.8	61792.7	73964.4	52118.3	68578.5	61808.9	70396.4	57469.3	75513.9	62053.9	79453.1	61450.9	71868.3	61205.9	71198.1	58755.3	71414.2	65143.9	70468.1	60950.2	64926	62625.2	60779.3	62035.5	205848	60315.4		59775.5	220777	51052.8	214895
FP189	MET163	245.186	11.58	12	1	+					147776	138405	131367	134386	141723	133525	149074	132293	142946	146730	150165	136524	154579	142048	147867	136831	146812	149358	150027	152040	158383	159951	155830	144949	162540	150544	158338	149190	162590	153157	150518	143503	182535	112985	264271	129575	168938	115649	201560
FP133	MET164	225.076	11.61	11	1	+					102429	92282.9	122047	111916		138744				146023			147505	149827		144949		158918		150881	25010.1	163188	147880			185784									286729	53611.8
FP414	MET183	360.213	12.55	16	1	+					57527.6	32687.2	45018.5	32415.8	46683.3	34646.8	50630.3	34390.9	39311.9	37684.1	58666.7	36756.3	53278.8	36761.7	49006.5	37619.1	49477.9	38495.2	49812.4	41003.1	50440.7	38271.9	51317.6	39009.5	53705.8	36235.9	49096.8	35987.5	51417.1	37595.2	47704.6	41178.8	111409	33914.6	135959	37477	103034	29721.2	103375
FP354	MET184	332.218	12.65	15	1	+					72180.7	68804.2	65495.6	52487.3	65184.6	55437	73063.4	46655.9	63691.3	56326.9	70722.6	48261.1	70358.7	58299.8	61714.4	57635.5	71075.9	59119.6	73644.2	56497.1	69723.7	61696.6	63854.9	62128.7	73145.5	51543	67720.7	59210.8	75040.9	60406.6	74234.7	59926	117239	56910.3	163321	54840.4	114821	50450.3	130410
FP321	MET187	279.17	12.73	15	1	+					107179	103190	98087.3	110159	103801	111777	95700.1	104870	109046	110058	107902	110413	115879	116581	100600	115193	107833	114258	121993	119370	116561	120871	118021	116776	115868	116659	114775	130074	112719	112187	114516	113520	135540	90977.2	202655	89061.5	130545	85357.3	150463
FP541	MET188	362.207	12.75	19	1	+						51393.7	42951	45529.4		42741.1		46419.1	44112.1	44948.1	45599.5	46164.6	45924.1	45180.6	45165.5	43130.2	44614.5	50552.8	44785.6	46873.8	46641	47223.3	51068.9	47035.7	47558.5	48332.3	45554.6	47124.6	48291.6	45907.9	49642.6	45984.1	171909	37747.7	187645	41822.3	187555	36231.8	212297
FP410	MET193	330.239	13.15	16	1	+					60918.2	67170.2	62122.1	59828.9	62798.7	65164.3	69711.7	62572.1	63155.9	57750.2	63875	62132.3	68026.5	61308.2	73350.7	59406.5	70948.2	62452.5	73112.4	70739.3	69964.7	68687.7	66235.8	62423.5	71932.9	67912.9	75570.4	66899.9	64771.9	68206.7	67051	61701	90335.3	60500.5	113082	61428.6	85226.6	51485.3	101979
FP322	MET195	279.17	13.37	15	1	+					113813	128455	113164	121317	111664	123060	110709	124094	116566	125098	127350	122310	121041	124986	115951	132237	120647	129759	127035	132246	128309	137053	131355	135573	125182	128544	121967	137968	130085	133485	124725	125072	116434	111796	170690	102800	120488	94385.6	138456
FP356	MET196	332.218	13.39	15	1	+					50342.5	40151.5	50968.2	35995.4	47619.9	35633.9	45642.4	35347.7	51015.1	33496.2	48720.7	40158.8	48895.4	42090.2	46172.8	40209.6	52056.8	38192.4	54949.1	40342	54112	44226.6	53952	43138.6	51999.2	43322.9	55446.9	35417.5	54132	37986.1	51307.6	42120.6	92493.2	37899.4	139429	35124.8	110993	35825.8	109435
FP295	MET197	302.208	13.49	14	1	+					40828.1	43736.9	37727.8	37623.6	37296.4	40373.2	39942.4	36115.8	40835.2	38839	43610.9	35760.9	42517	44654.9	44030.3	43767.1	46662.4	41755.5	39275.2	45939.7	41371.6	41458.8	38739.3	40365.4	40698.1	36953.3	37459.1	40269.3	42420	34362.4	46665.4	41553.4	68943.6	37438.7	87668.9	37251.9	84523	31652.2	72663.7
FP433	MET198	342.239	13.52	17	1	+					32219.7	27144.7	29900.4	23853.1	28995.6	23377.8	26951	22781.3	30025.7	20219.3	30537.2	27500.8	30097	27145.6	33461	27295.6	35828.3	29021.7	34357.1	22509.8	34912.1	23530.1	34142.8	24124.3	34896.3	23518.5	31347.3	22805.6	25123.7	24767.4	29726	19153.7	76780.1	25203.2	106353	29838.8	59323.6	24850.6	40064.6
FP432	MET199	342.239	13.78	17	1	+					105282	71055.5	105039	66486.9	100298	68692.8	100950	65146.4	101257	70440.4	101930	74794.1	108487	70190.4	95561.7	71525.4	103051	72168.3	101756	71894	102850	75168.2	108004	69079.8	109431	73758.3	109180	73860.4	106343	75881.5	103883	72844.6	278694	63135	366193	62838.4	365720	59917.4	329675
FP351	MET207	316.223	14.59	15	1	+					44569	43667.6	47137.9	38229.2	42106.9	36692.7	44414.3	43428.2	42407.3	42230.3	47456.6	38880.9	46875.3	46455.9	40476.8	36445.8	38639.5	36936.9	44992.2	44898	42557.7	45724.1	44224.1	46724.3	47818.5	40612.7	45763	45216.7	47311.2	42948.1	44293.1	40140	77504.1	35288.7	119302	40122.3	72160.9	33408.5	85230.8
FP793	MET208	465.271	14.69	23	1	+					31187.9	36942.2	32576.2	32734.1	29323.3	34126.5	28493.4	28636.1	25469.2	30315.7	31418	34105.3	24710.6	27769.5	26933.8	34467.2	31795.3	34874.3	21864	30621.9	28168.7	29481.8	29223.5	33987.5	24679.9	27937.3	25407.2	32748.8	24135.8	30542.4	25750.8	31245.3	64601.4	30705.1	85370.1	28383.2	62600.5	24337.4	59408.9
FP357	MET211	332.218	14.89	15	1	+					43963.1	38335.4	42397.4	34558.7	37432.7	26310.4	43594.6	31598.1	39774.9	28439	33749	35540	46709.2	35952.4	41777.6	29952.7	40309.6	31159.3	47651	35319	42759.1	34466.1	43877.9	29371.8	47982.5	39700	40612.8	30129	39256.3	34259.1	43154.6	33866.3	72236.2	34387.4	107558	30821.7	80286.4	28325.8	78781.3
FP350	MET214	316.223	15.12	15	1	+					62520.9	50715.6	57317.8	49537.4	60497.4	48205	57062	46035.1	60039.6	50912.9	66531.5	48745.4	58891.8	53511.8	59800.1	48831.7	63588.8	46960.4	60323.9	49450.6	68417.7	46606.1	61562.9	49561	55941.3	51095.6	63347.5	49814.5	63499.4	50747.7	60985.1	49488.6	133617	46346.8	186508	51763.9	137182	39661.9	144783
FP509	MET215	366.202	15.19	18	1	+					40723.5	15021.3	9333.94	16723	36256.6	43519.8	33545.6	11486.1	34985.8	34759.1	39630.3	39720.5	38532.4	32470.3	44235.5	27896	40876.6	41027.6	40253	31612.7	36637.8	43139.5	39147.7	43039.7	31674	17072.3	36665.5	42525.3	35687.9	31152	38946.1	39356.5	76810.2	36111.5	111409	26338.3	103689	24550.7	99692.3
FP355	MET217	332.218	15.39	15	1	+					57944.4	35636.1	57531.5	39904.2	60221.7	38480.4	61646.6	35004.6	59514.5	34489.8	63529.1	38311.5	66271.9	37416.7	64789.8	33568.8	68394.2	36689.8	64910.1	38794.8	73436	36243.6	63759.3	35697	64835.8	36744.3	62210.4	36798.1	67681	33528.4	68614.7	35499.8	135935	34343.7	212282	39199.5	141061	27590.7	149141
FP680	MET219	376.223	15.46	20	1	+						28287.2	32845.5	20218.3	36315.8	18699.3	30710.7	22300	25025.5	17814.9	31190.8	22101	29858.1	19510.5	32155	22516.8	41225.1	18386.3	37214.8	22632.3	35774.9	21311.3	31886.6	20227.2	32071.1	24715.1	35601.9	22803.6	32737.1	23748.2	37520.9	27144.1	60120.5	19611.3	98853.4	16554.9	70966.8		92467.9
FP1030	MET221	155.07	15.69	8	1	+						78896.9	157953	85846.7	109163	90223.2	159993	93840.1	123049	87758.3	112046	90354.9	140525	95943	133174	100048	126990	96259.8	153598	93418.1	145831	95869.9	107249	92559.1	122007	96850.9	133320	96611	164964	97319.7	128366	93371.8	221109	47096.1	230726	42760.5	184223	49490	386883
FP1475	MET222	153.055	15.7	8	1	-					26759.1	23780.2	33696	30343.5	38782.6	32155.3	42241.7	34442	42275.9	32962.5	41802.4	35555.8	46254.8	35504.2	48368.7	40661.5	47175.3	38507.5	48914.3	41578.4	47690.8	38763.9	45145.3	37701.4	45190.2	36707	44849.1	39241.1	53136.2	40918.4	47323	41794.2	77699.8	16981.7	74580.5	13763.6	55932.1	17075.8	134631
FP1116	MET229	196.097	16.73	9	1	+					46422.8	82093.5	54041.8	103862	61582.4	99024.8	62313.5	106897	58701.7	97400.2	58443.8	106489	52499.8	97763.3	57027.3	102932	64864.6	107041	57866.8	101003	66400.5	108702	66698.1	104817	56822	97988.7	58923.8	99115.7	57907.4	101063	61280.8	99946.3	21496.3	42655.4		41055.5	20430.6	42598.5	33496
FP51	MET246	205.084	18.61	10	1	+	[M+Na]+				65356.6	55477.8	69601.9	70332.4	99410.8	80403.4	77310	76903	91804.3	83558.2	121187	89549.4	123160	99203.7	103997	116133	120428	126692	151884	120338	166023	137043	156209	132988	153330	127216	169589	132194	158874	137830	177087	141074	218505	42988.8	109111	15669.3	399903	66008.1	161381
FP59	MET251	209.115	19.22	10	1	+								19846.6		21375		24077.1				38232.6		30721.9		38015.8		38519.7		48731.1		46873.9		42616.5		52257		43799.7		62242.3		57446.7		21128.7				20259.2	200897
FP1158	MET252	223.097	19.33	12	1	-	[M-H]-	225.1121-H2			267736	189024	339419	245673	389560	303988	407726	305686	421646	302065	422362	323106	448590	329140	461575	364308	474374	363381	466100	355488	500397	357854	447615	351270	466859	340795	469576	341493	481776	357654	473752	343962	387343	92725.1	275848	65987.8	434928	124703	1.21212e+06
FP37	MET253	187.073	19.42	10	1	+			Trichoderma_atroviride_literature	(Name: phenylethyl acetate, Type: [M+Na]+, Num: 25, Formula: C10H12O2, RT: None, MassErrorPPM: 0.32744, MassErrorMass: 0.00005, Additional information: {'AdditionalColumn2': '', 'AdditionalColumn1': 'Volatile Metabolites of eight Trichoderma species grown on PDA (only T.a. Metabolites included) Mycolo Progress (2014) 13:589-624'});(Name: 6-(1PRIME-pentenyl)-2H-pyran-2-one, Type: [M+Na]+, Num: 32,…	196125	96884.8	238938	121684	285651	142917	269216	132060	281857		320839	141822	321937	148467	331346	160039	350952	162274	355354	163572	372857	168067	369736	190690	342203	164628	345501		350983	163435	368115	182524	401323		281933	36937	454701	58223.2	1.17825e+06
FP13	MET259	163.075	19.61	10	1	+						57761.4	129473	70826.9	116370	74449.2	86429.7	75305	116261	80670.7	109854	72698	96611.8	74488.7	123571	75581.5	119101	83268.1	88836.4	78651.5	118285	71733.5	121074	76830.3	111853	79373.3	107342	79668.1	117536	80117.5	124944	78001.7	188041	21613.1		14688.9	136670	32407	346357
FP14	MET261	165.091	19.82	10	1	+	[M+H]+		Trichoderma_atroviride_literature	(Name: phenylethyl acetate, Type: M match, Num: 25, Formula: C10H12O2, RT: None, MassErrorPPM: 0.08773, MassErrorMass: 0.00001, Additional information: {'AdditionalColumn2': '', 'AdditionalColumn1': 'Volatile Metabolites of eight Trichoderma species grown on PDA (only T.a. Metabolites included) Mycolo Progress (2014) 13:589-624'});(Name: 6-(1PRIME-pentenyl)-2H-pyran-2-one, Type: M match, Num: 32,…	7.35577e+06	4.25646e+06	9.08229e+06	5.04898e+06	9.25519e+06	5.36152e+06	9.69216e+06	5.60558e+06	9.76112e+06	5.54381e+06	9.47411e+06	5.37797e+06	9.7191e+06	5.56101e+06	9.5525e+06	5.40773e+06	1.00273e+07	5.65929e+06	9.69348e+06	5.47284e+06	9.61234e+06	5.50291e+06	1.01441e+07	5.62531e+06	9.81394e+06	5.55898e+06	9.9978e+06	5.59189e+06	1.01318e+07	5.61787e+06	1.00735e+07	5.56523e+06	1.26238e+07	1.89903e+06	9.75581e+06	1.38972e+06	1.68236e+07	2.52396e+06	3.04982e+07
FP21	MET264	176.071	20.19	10	1	+					7.45963e+06	4.50388e+06	9.27692e+06	5.698e+06	9.87208e+06	6.13794e+06	1.01538e+07	6.26426e+06	9.97766e+06	6.14228e+06	1.06702e+07	6.62101e+06	1.06434e+07	6.54897e+06	1.14671e+07	7.00948e+06	1.12631e+07	6.79165e+06	1.12579e+07	6.891e+06	1.12568e+07	6.83492e+06	1.09552e+07	6.70796e+06	1.0907e+07	6.66231e+06	1.09936e+07	6.71803e+06	1.11872e+07	6.78883e+06	1.14778e+07	7.02776e+06	9.94021e+06	2.09175e+06	7.55648e+06	1.54448e+06	1.30692e+07	2.71238e+06	2.71574e+07
FP27	MET265	181.086	20.4	10	1	+			Trichoderma_atroviride_literature	(Name: Viridepyrone, Type: [M+H]+, Num: 35, Formula: C10H12O3, RT: None, MassErrorPPM: -0.11809, MassErrorMass: -0.00002, Additional information: {'AdditionalColumn2': '', 'AdditionalColumn1': 'Secondary Metabolites from species of the biocontrol agent Trichoderma Phytochem Review (2008) - 7:89-127'})\""				13375.9		15095.5		15291.1		19948.4		19977		19794.6						23010.3				20064.1	59508	23382.6		19960.9		18269.3		14398.6
FP60	MET273	209.115	20.82	10	1	+					933237	49022.3	948964	68551.2	998949	76737.3	900730	71684.1	991682	84198.9	1.06072e+06	89635.3	1.04093e+06	99081.7	1.071e+06	85285	1.1053e+06	107946	1.13097e+06	109167	1.14266e+06	109182	916262	98934.8	848379	107659	862554	106087	887543	103047	914787	115723	944204		957744	16820.9	1.03116e+06	29220.9	1.24003e+06
FP15	MET274	165.091	20.95	10	1	+	[M+H]+	227.1277-C2H6O2,225.1128-C2H4O2	Trichoderma_atroviride_literature	(Name: phenylethyl acetate, Type: M match, Num: 25, Formula: C10H12O2, RT: None, MassErrorPPM: -0.00218, MassErrorMass: -0.00000, Additional information: {'AdditionalColumn2': '', 'AdditionalColumn1': 'Volatile Metabolites of eight Trichoderma species grown on PDA (only T.a. Metabolites included) Mycolo Progress (2014) 13:589-624'});(Name: 6-(1PRIME-pentenyl)-2H-pyran-2-one, Type: M match, Num: 3…	7.76116e+07	4.53614e+07	9.52125e+07	5.59574e+07	9.57181e+07	5.75159e+07	1.03951e+08	6.16085e+07	1.01555e+08	6.05845e+07	9.8822e+07	5.83463e+07	1.02007e+08	5.96658e+07	9.83708e+07	5.81271e+07	1.03297e+08	6.06495e+07	1.02379e+08	5.94978e+07	1.0296e+08	5.99444e+07	1.02108e+08	5.91075e+07	1.01578e+08	5.92882e+07	1.02532e+08	6.0787e+07	1.02954e+08	6.03999e+07	1.01945e+08	5.96116e+07	1.20837e+08	1.98595e+07	8.95607e+07	1.38685e+07	1.52358e+08	2.56966e+07	3.07487e+08
FP82	MET278	288.157	21.44	10	1	+					1.2367e+06	554745	1.26727e+06	627657	1.26828e+06	621402	1.26173e+06	672406	1.32891e+06	583788	1.50751e+06	782611	1.59006e+06	785712	1.49925e+06	878895	1.61426e+06	933888	1.62497e+06	821934	1.63541e+06	868929	1.71613e+06	793599	1.66208e+06	698256	1.48141e+06	751671	1.64201e+06	925188	1.6495e+06	889994	1.85011e+06	97423.3	1.64352e+06	168346	1.85348e+06	169456	484082
FP17	MET280	167.107	21.47	10	1	+	[M+H]+		Trichoderma_atroviride_literature	(Name: 6-pentyl-2H-pyran-2-one, Type: M match, Num: 31, Formula: C10H14O2, RT: 21.5, MassErrorPPM: -0.66383, MassErrorMass: -0.00011, Additional information: {'AdditionalColumn2': '', 'AdditionalColumn1': 'Secondary Metabolites from species of the biocontrol agent Trichoderma Phytochem Review (2008) - 7:89-123 '})\""	1.68836e+09	8.69502e+08	2.0422e+09	1.05313e+09	2104022138	1.07555e+09	2.18336e+09	1.12852e+09	2.14924e+09	1.09846e+09	2.13027e+09	1.09865e+09	2.14525e+09	1.09565e+09	2.12476e+09	1.08486e+09	2.16024e+09	1.08798e+09	2.15224e+09	1.09824e+09	2.08152e+09	1.06396e+09	2.13928e+09	1.09439e+09	2.09211e+09	1.07409e+09	2085966771	1.06497e+09	2.11221e+09	1.0656e+09	2144717580	1.10019e+09	2.90926e+09	3.63192e+08	2.11076e+09	2.63101e+08	2.95439e+09	4.73048e+08	5593731635
FP92	MET281	333.206	21.47	10	1	+			Trichoderma_atroviride_literature	(Name: 6-pentyl-2H-pyran-2-one, Type: [2M+H]+, Num: 31, Formula: C10H14O2, RT: 21.5, MassErrorPPM: -1.54641, MassErrorMass: -0.00026, Additional information: {'AdditionalColumn2': '', 'AdditionalColumn1': 'Secondary Metabolites from species of the biocontrol agent Trichoderma Phytochem Review (2008) - 7:89-123 '})\""	909209	981699	1.15707e+06	1.76272e+06	1.65066e+06	1.70521e+06	1.291e+06	1.65914e+06	1.53849e+06	1.79534e+06	1.75573e+06	1.83231e+06	2.355e+06	2.05096e+06	1.71077e+06	2.01558e+06	2.00713e+06	2.20634e+06	2.30365e+06	2.17105e+06	1.62568e+06	2.02273e+06	2.07998e+06	1.98031e+06	1.87228e+06	1.99227e+06	1.65123e+06	1.7933e+06	1.97702e+06	1.97788e+06	1.62978e+06	2.07271e+06	3.29694e+06	701105	1.81337e+06	491669	3.74973e+06	892759	1.60445e+07
FP96	MET283	411.177	21.52	10	1	+					1.5383e+06	744223	1.62184e+06	776686	1.71668e+06	868342	1.87786e+06	870525	1.9183e+06	995499	2.17994e+06	1.07349e+06	2.39118e+06	1.13729e+06	2.4153e+06	1.11634e+06	2.34857e+06	1.1021e+06	2.4183e+06	1.12971e+06	2.55966e+06	1.33367e+06	1.53747e+06	828872	1.56384e+06	643962	1.50028e+06	712594	1.7919e+06	816274	1.47715e+06	699251	2.28637e+06	146415	2.15503e+06	123421	2.57169e+06	256839	3.19792e+06
FP1123	MET284	179.07	21.52	10	1	-					37001.2	25397.8	46614.6	33697.6	56673.5	38770	62574.8	38080.5	62647.7	40483.9	61384.2	40511	63973	42359.2	64924.7	41217.7	62187.4	44325.2	60009.3	44387.9	64314.6	47053.7	68478.2	45301.4	74040.9	44003.9	69315	48679.8	72107.1	49354	72347.5	43552.2	59371.9	13461.8	54691.9	9469.9	47885.1	17804.5	194840
FP325	MET286	279.193	21.66	15	1	+			AntiBase_2017_TrichodermaAtroviride	(Name: Trichoderiol B, Type: [M+Na]+, Num: 12, Formula: C15H28O3, RT: None, MassErrorPPM: -0.95221, MassErrorMass: -0.00024, Additional information: {'Source': '[F] endophytic Trichoderma atroviride strain S361 from Cephalotaxus fortunei', 'SPDInchiKey': 'RZJPJRLNBRMDTP-RVMQXJALSA-N', 'LiteratureReferences': 'Zheng, Cheng-Jian et al., Fitoterapia 82 (2011) 1035-1038; K-08353 '})\""	179313	48423.5	223671	64511.5				65466.2			235375						222142	95127.6		72391.1	253069	200891		61270.1		73145.2	189556	82075.9						48323.2	429040	44092.4
FP29	MET290	183.102	21.95	10	1	+	[M+H]+				2.55538e+06	2.04308e+06	3.18556e+06	2.43161e+06	3.48612e+06	2.79131e+06	3.59406e+06	2.88218e+06	3.73353e+06	3.02262e+06	3.58744e+06	2.86802e+06	3.56492e+06	2.88131e+06	3.47953e+06	2.88714e+06	3.64745e+06	2.93745e+06	3.6799e+06	2.93155e+06	3.66462e+06	2.9819e+06	3.50967e+06	2.86127e+06	3.51705e+06	2.8484e+06	3.52105e+06	2.85618e+06	3.59899e+06	2.90571e+06	3.54726e+06	2.83473e+06	3.6062e+06	957694	3.43176e+06	694414	2.91365e+06	1.17277e+06	9.63625e+06
FP167	MET300	209.117	22.5	12	1	+	[M+H]+				178753	49097.8	219957	65780.2	221152	79985.2	270681	86278.9	258706	89010.4	237031	77867.4	241375	80459.1	248016	82567.1	236963	93283.6	229788	71849.6	193338	86255.9	241091	79039.8	258407	76505.4	227724	77241.5	236925	77011.4	234485	88666.5	230704		185031		323570	23704.1	799140
FP776	MET308	390.228	22.81	22	1	+					65335		80644.3	16297	5237.87	21175.2		26284.3			88726.3	23513.2		22807.4	86643.7			9683.03	79811.2		81526.3											7647.37	155158		141265		132685
FP329	MET315	281.209	23.16	15	1	+					181301	62099.3	207910	66494.9	206540	69761.9	217794	71232.3	218527	72197.6	234934	76535.9	224446	82604.8	214082	70008.2	255033	76026.8	241430	75566	250651	81055.6	209266	78312.7	241567	79780.2	236996	79513.5	240390	86486.5	233669	92646.7	588958	47661.9	537732	45559	425683	38732.2	1.71222e+06
FP504	MET331	353.23	23.84	18	1	+						20894.7		25841.4		18655.3				27988.1		22487.7				25764.5		23835.1	153126	22559.6		28809.5		22503.5		24016.2		28475		28391.4	123819	29390.5							164956
FP1382	MET345	411.202	24.67	20	1	-					55967.7	18777.9	80002.8	34180.8	58518.3	22123	97072.4	25357.6	71151.7	28737.3	96427.4	39466.9	94475.7	30952.5		43946.1	86218.1	30524.2		22703.4	76551.8	36512.7	76363.9	13309.8	55069.9	24231.6	95782.5	43980.1	113802	181086	69760.9	34444.9	216908	13391.3	292256	10343.5	163318	19190.5	407424
FP313	MET347	273.146	24.75	15	1	+			Trichoderma_atroviride_literature	(Name: Trichoderic acid, Type: [M+Na]+, Num: 72, Formula: C15H22O3, RT: None, MassErrorPPM: -0.18378, MassErrorMass: -0.00005, Additional information: {'AdditionalColumn2': '', 'AdditionalColumn1': ''})\""	777444	136494	1.04956e+06	195733	1.14374e+06	249518	1.18443e+06	238548	1.26975e+06	264957	1.35735e+06	280539	1.44968e+06	288288	1.44898e+06	289360	1.52987e+06	314906	1.59743e+06	313886	1.60348e+06	314574	1.47831e+06	307601	1.46686e+06	316199	1.53343e+06	328618	1.52741e+06	316812	1.51893e+06	312868	1.26078e+06	54007.3	862978	34929.7	1.56822e+06	87448.9	4.92441e+06
FP1341	MET349	365.197	24.8	20	1	-					59325	20495.7	50581.7		64824.2	28416.1	62055.5	15069.5	80014.7	31016.4	85637.3	36761.9	69469.3	27523.9	73985.2	38800.4	92121.7	35011	67985	37888.8	68782.3	21740	50996.6		81414.7	29177.4	60076.2	21705.6	60286.9		55011.1	8608.97	847706	4386.77	1.05908e+06		177151		415174
FP158	MET373	195.138	25.9	12	1	+	[M+H]+				194504	111559	281630	163208	271707	180866	280288	194178	287769	184464	266779	177100	304189	176415	304572	193212	284446	184834	303704	190651	308738	173930	287913	192793	272684	185035	297995	196071	286998	197310	279907	190508	255645	26131.7	174629	19142.4	411931	56165.8	971709
FP1228	MET375	311.223	25.91	18	1	-																83143.8				78308.6		87181.2	187965	86656.9	200394	90083.8	177334	85092.6	177323	84731.9	181462	82116	195572	90311.4	212134	88206.9	39991.6		50056.4		57445.1		109776
FP308	MET389	261.183	26.35	15	1	+			AntiBase_2017_TrichodermaAtroviride	(Name: Trichoderiol A, Type: [M+Na]+, Num: 11, Formula: C15H26O2, RT: None, MassErrorPPM: 0.03039, MassErrorMass: 0.00001, Additional information: {'Source': '[F] endophytic Trichoderma atroviride strain S361 from Cephalotaxus fortunei', 'SPDInchiKey': 'PXVKOXQKGLNFDE-FESHLFNSSA-N', 'LiteratureReferences': 'Zheng, Cheng-Jian et al., Fitoterapia 82 (2011) 1035-1038; K-08353 '})\""	211200	52603.5	265125	74915.9	301387	72956.1	301604	81024.6	313353	86293.5	361560	95451.9	368182	96553.8	333674	96098.6	404023	106504	453759	117042	402855	115116	389490	113809	378464	106627	417907	106475	395928	114591	438236	129225	328249	39425.7	267855	27902.6	315568	40931.7	824817
FP406	MET395	277.11	26.8	16	1	+					1.32579e+06	78960.9	2.32909e+06	98556.3	2.09212e+06	105326	1.53191e+06	103894	1.65269e+06	135054	1.78064e+06	142079	1.81675e+06	164598	1.47734e+06	159566	1.48035e+06	174826	2.21693e+06	186149	1.89292e+06	165518	1.41075e+06	139586	1.27969e+06	162353	1.11179e+06	155609	1.23279e+06	151176	1.34266e+06	146680	746509	48874.2	821137	49134.7	864231	69074.9	1.283e+06
FP1223	MET404	311.223	27.5	18	1	-	[M-H]-				355021	137191	395602	167539	495870	192925	493633	221403	476812	185980	518143	193290	485416	195509	513633	207846	554200	210051	567382	234430	545377	211753	532674	225313	498101	180930	568145	228023	529907	220418	483937	203650	235925	50802.7	49618.5	39346.1	241999	57034.8	363861
FP1430	MET410	499.325	27.7	24	1	-					358776	112083	538222	156721	640517	197492	662506	201740	699854	213282	708464	198069	702043	218809	753314	216321	1.10509e+06	180501	1.0884e+06	181107	1.11542e+06	170887	964974	156851	980963	161565	924817	139601	978562	148282	974354	140469	46267.6	90856.3	68861.8	5.42627e+06	47409.9	123410
FP1214	MET439	293.212	29.09	18	1	-					37715.6	21882.1	33702.9	35614.6		49204.8	28464.1	46919.7	35379.1	46189.2		46051.4	47315.1	38176.3	42620.5	56852.5	72771	68421.6	59742.8	49067.4	67305.5	67007.4	47535.5	63378.4	48670.2	58603.9	38307.1	64364.9	42431.1	39090.6	62300.3	61684.5	29931.4		23411.9		112654	5502.35	233573
FP1246	MET456	379.21	29.46	18	1	-												25179		27145.1						91036.1		96779.6		30265.8				91855.6				87044				84803						6915.52
FP1213	MET457	293.212	29.44	18	1	-	[M-H2O-H]-	311.2225-H2O						330875		373318													1.39586e+06	483733				451444				465030		440761			66312.2		85368.8	49079.6	37728.3		78457.8
FP303	MET483	205.195	30.2	15	1	+			Trichoderma_atroviride_literature	(Name: alpha-bergamotene, Type: [M+H]+, Num: 4, Formula: C15H24, RT: None, MassErrorPPM: 0.44586, MassErrorMass: 0.00009, Additional information: {'AdditionalColumn2': '', 'AdditionalColumn1': 'Volatile Metabolites of eight Trichoderma species grown on PDA (only T.a. Metabolites included) Mycolo Progress (2014) 13:589-603'});(Name: ?-bisabolene, Type: [M+H]+, Num: 21, Formula: C15H24, RT: None, M…	120255	32677	164670	45205.8	167884	58937.7	182836	56857.6	190358	48543.9	182747	51903.1	186373	50599	202430	54805	191503	57260.5	186466	63686.6	192090	53351.1	192058	54094.4	161278	59225.4	148534	51552	176172	55809.6	179901	49085.9	159640		125016		161311	11312.1	555474
FP447	MET539	279.232	32.52	18	1	+	[M+H]+	349.2049-ClH4P			1.89182e+06	1.72142e+06	2.72094e+06	2.50491e+06	3.03536e+06	2.81233e+06	3.41717e+06	3.30589e+06	2.62515e+06	2.48101e+06	2.97128e+06	2.77196e+06	3.54467e+06	3.3022e+06	2.95164e+06	2.84973e+06	3.97483e+06	3.64763e+06	3.6169e+06	3.61286e+06	3.39933e+06	3.06985e+06	3.2159e+06	3.06848e+06	3.25151e+06	2.9527e+06	3.06549e+06	2.93372e+06	2.65206e+06	2.65075e+06	3.46235e+06	3.22317e+06	1.45778e+06	468407	2.02713e+06	367481	3.17964e+06	717999	9.99667e+06
FP954	MET598	439.378	36	6	2	+					25390.6	38975.1	73290.1	85434.9	49065.5	88835.2	94676.1	118588	72355	82003.8	57391.9	62554.4	50616	78952.8	63603.2	52914.7	170686	155919	152627	155747	152233	151188	127407	96272.7	91589.2	129730	116958	126897	91464	121531	83548.9	156113		1130.68	35565.7	30729.2		22763.2
Pink cluster metabolites
Num	OGroup	MZ	RT	Xn	Charge	Ionisation_Mode	Ion	Loss			AGS_1_Area_N	AGS_1_Area_L	AGS_2_Area_N	AGS_2_Area_L	AGS_3_Area_N	AGS_3_Area_L	AGS_4_Area_N	AGS_4_Area_L	AGS_5_Area_N	AGS_5_Area_L	AGS_6_Area_N	AGS_6_Area_L	AGS_7_Area_N	AGS_7_Area_L	AGS_8_Area_N	AGS_8_Area_L	AGS_9_Area_N	AGS_9_Area_L	AGS_10_Area_N	AGS_10_Area_L	AGS_11_Area_N	AGS_11_Area_L	AGS_12_Area_N	AGS_12_Area_L	AGS_13_Area_N	AGS_13_Area_L	AGS_14_Area_N	AGS_14_Area_L	AGS_15_Area_N	AGS_15_Area_L	AGS_16_Area_N	AGS_16_Area_L	PD_1_1_Area_N	PD_1_1_Area_L	PD_2_1_Area_N	PD_2_1_Area_L	PD_3_1_Area_N	PD_3_1_Area_L	PD1MD_Area_N
FP969	MET5	210.969	3.53	6	1	+									242508	31252.5	167185		126801				158031																		130507			39041.4			171457		1.34379e+06
FP1017	MET9	150.055	3.65	8	1	+										50049.1									54925.8								56688.5																84566.9
FP1089	MET12	267.99	3.72	8	1	+							65498.4	67848.6		77307.4	77593.2	71693.1		75680.6		67866			94941.3		78857.5	74311	80745.5				70998.3			61971.7				68811.8		63370.7				78019	165621		132441
FP982	MET18	228.964	3.95	6	1	+						13877.6	91083.7	33283.2	87302.5		82305.8	28692.5	93811.7	36934.9	86781.9		114378	39041.3		35697.2		38600		32925.9			96664.1	29939.2		44755.5	65985.9	35209.8	72979	35161.8	71100.1	47267.1			18592.3		31902.7		31595.5
FP960	MET22	149.021	3.99	6	1	+					130137		116450	107857	170539	117689	168482	103880	221356	160130	186544	127096	213359	203532	241939	194638	218545	128778		172922	247254	164751	248338	185760	246195	168794		167199	232595	172843	245763	152396	62769.1	76119.1	25252.1		54479.5	86861.7	136621
FP976	MET24	226.964	4.01	6	1	+	[M+H]+				868656	359370	905371	357201	1.31185e+06	449816	1.13575e+06	446313	1.46141e+06	517027	1.16209e+06	416797	1.18962e+06	444491	1.44722e+06	543349	1.14886e+06	410246	1.34019e+06	446086	1.17776e+06	471847	948165	428617	1.162e+06	409454	705047	369585	923072	444949	970616	394712	418797	299339		227860	390946	265982	594143
FP827	MET26	524.146	4.16	31	2	+
FP923	MET29	516.119	4.22	47	2	+																																											371163
FP977	MET30	226.964	4.29	6	1	+		228.9796-H2			1.17088e+07	4.06094e+06	1.19311e+07	4.17919e+06	1.19537e+07	4.25562e+06	1.1258e+07	4.04662e+06	1.15367e+07	4.19641e+06	1.22695e+07	4.42477e+06	1.27249e+07	4.63555e+06	1.25033e+07	4.53037e+06	1.22598e+07	4.51646e+06	1.20853e+07	4.48625e+06	1.15759e+07	4.30393e+06	1.03121e+07	3.7978e+06	1.03096e+07	3.84974e+06	1.04537e+07	3.94447e+06	1.05289e+07	3.96417e+06	1.06356e+07	4.00805e+06	5.21088e+06	3.31486e+06	5.50374e+06	3.28611e+06	4.72183e+06	3.11014e+06	4.63665e+06
FP959	MET31	149.021	4.32	6	1	+		244.9744-H2O2P2			717613	564817	876388	638766	897248	672211	862729	660782	999323	745558	1.17466e+06	837527	1.32746e+06	966882	1.32289e+06	961509	1.39866e+06	1.00888e+06	1.51687e+06	1.10026e+06	1.52029e+06	1.09881e+06	1.55922e+06	1.1613e+06	1.55583e+06	1.14814e+06	1.50342e+06	1.14332e+06	1.60576e+06	1.22918e+06	1.55364e+06	1.18399e+06	330199	583963	318555	539753	317043	599404	550897
FP990	MET32	242.959	4.4	6	1	+							484861																470888	147945	409301								414692	137242	427526								39289.5
FP849	MET37	517.119	4.54	32	2	+																			113362						63705.7								116236										3.27654e+06
FP399	MET38	517.119	4.55	16	2	+								137621				125149							113362	94249.8					63705.7								116236										3.27654e+06
FP1067	MET66	192.063	6.53	8	1	+			Trichoderma_atroviride_literature	(Name: Melanoxadin, Type: [M+Na]+, Num: 52, Formula: C8H11NO3, RT: None, MassErrorPPM: 0.58363, MassErrorMass: 0.00010, Additional information: {'AdditionalColumn2': '', 'AdditionalColumn1': 'Secondary Metabolites from species of the biocontrol agent Trichoderma Phytochem Review (2008) - 7:89-144'})\""									70958.9			40376.6						46188.6					108275	48300.9															376935
[truncated: 163 more rows]
[truncated: 89 more columns]
